# Supplementary material for: Gcn5p and Ubp8p Affect Protein Ubiquitylation and Cell Proliferation by Altering the Fermentative/Respiratory Flux Balance in Saccharomyces cerevisiae
Source: mBio. 2020 Aug 11;11(4):e01504-20. doi: 10.1128/mBio.01504-20 (PMC7439465; doi:10.1128/mBio.01504-20)
Supplement: TABLE S1 [file mBio.01504-20-st001.xls]

## Sheet: All 447 Identified Proteins
Supplementary Table 1. Complete list of the distinct proteins detected in Wt, Ubp8∆, Gcn5∆ and Ubp8-Gcn5∆ S.cerevisiae strains. For each protein are reported: Uniprot Accession, Reference, Gene name, pI, MW, Spectral Counts (SpCs), Score and Frequency. Frequency indicates how many times a given protein has been identified in the four replicates under each examined condition. The asterisk next to …
Uniprot Accession	Reference	Gene Name	pI	MW	WT			Ubp8∆			Gcn5∆			Ubp8-Gcn5∆			Total
					Score*	Spectral Counts*	Frequency	Score*	Spectral Counts*	Frequency	Score*	Spectral Counts*	Frequency	Score*	Spectral Counts*	Frequency	Score*	Spectral Counts*	Frequency	Overall Frequency on 4 Groups
P05759	Ubiquitin-40S ribosomal protein S31	RPS31	9.86	17200	148.09	130.5	4	54.305	39.75	4	57.6741	22.75	4	18.9475	14	4	63.5981	51.75	16	4
P25567	RNA-binding protein SRO9	SRO9	8.9	48000	26.1375	17.5	4	30.39	17.75	4	64.8825	37.5	4	42.9575	28	4	41.0919	25.1875	16	4
P06169	Pyruvate decarboxylase isozyme 1	PDC1	6.19	61500	25.12	13.5	4	45.45	24.5	4	37.3475	23.25	4	53.7625	31	4	40.42	23.0625	16	4
P14126	60S ribosomal protein L3	RPL3	10.29	43700	12.3775	10	4	20.44	17	4	44.1875	26	4	36.3375	28.5	4	28.3356	20.375	16	4
P12709	Glucose-6-phosphate isomerase	PGI1	6.46	61300	21.78	13	4	31.38	17.75	4	35.4175	18.25	4	57.3275	28.75	4	36.4763	19.4375	16	4
P06106	Homocysteine/cysteine synthase	MET17	6.43	48600	20.39	10.25	4	51.7775	26.25	4	26.7125	16.25	4	32.2	19	4	32.77	17.9375	16	4
Q00402	Nuclear migration protein NUM1	NUM1	5.4	312800	3.97	4.25	4	16.2375	10.75	4	29.305	24	4	25.3225	18.75	4	18.7087	14.4375	16	4
P53297	PAB1-binding protein 1	PBP1	6.92	78700	10.805	7	4	20.825	10.25	4	31.8375	20.25	4	33.035	19	4	24.1256	14.125	16	4
P60010	Actin	ACT1	5.68	41700	16.765	8.25	4	28.1325	14	4	24.5125	13.5	4	30.235	15.25	4	24.9112	12.75	16	4
P0CX46	60S ribosomal protein L2-B	RPL2B	11.11	27400	30.26	12.75	4	32.4975	12	4	36.26	14.75	4	31.3475	11.25	4	32.5913	12.6875	16	4
P00925	Enolase 2	ENO2	6	46900	8.165	6.25	4	24.2875	12.5	4	19.2125	11.25	4	33.66	16.75	4	21.3313	11.6875	16	4
P02994	Elongation factor 1-alpha	TEF1	9.04	50000	10.1925	7.5	4	21.02	11.5	4	18.075	11.75	4	22.08	14.25	4	17.8419	11.25	16	4
P39960	GTPase-activating protein BEM2/IPL2	BEM2	8.38	245300	13.0275	6	4	12.89	9.5	4	30.74	15.25	4	22.8675	13.25	4	19.8813	11	16	4
P00359	Glyceraldehyde-3-phosphate dehydrogenase 3	TDH3	6.96	35700	13.2575	6.5	4	17.59	8.75	4	24.385	13.25	4	25.56	14.5	4	20.1981	10.75	16	4
P41911	Glycerol-3-phosphate dehydrogenase [NAD(+)] 2, mitochondrial	GPD2	7.09	49400	11.1125	5	4	15.36	9.5	4	21.6875	12	4	26.525	14.25	4	18.6713	10.1875	16	4
P05030	Plasma membrane ATPase 1	PMA1	5.11	99600	23.1225	11.25	4	20.435	10.5	4	17.2025	7.75	4	17.1125	7	4	19.4681	9.125	16	4
P14540	Fructose-bisphosphate aldolase	FBA1	5.78	39600	5.66	3.75	4	14.2975	7.25	4	16.8825	10	4	18.635	12.5	4	13.8688	8.375	16	4
P0C2I9	Transposon Ty1-PR1 Gag-Pol polyprotein	TY1B-PR1	8.25	198400	17.895	10.75	4	24.1275	12.75	4	4.515	4.75	4	8.1125	5	4	13.6625	8.3125	16	4
P00924	Enolase 1	ENO1	6.62	46800	6.3125	5	4	14.21	8.75	4	12.185	7.25	4	18.34	10.25	4	12.7619	7.8125	16	4
P02406	60S ribosomal protein L28	RPL28	10.62	16700	4.615	7.5	4	3.015	3.5	4	13.3425	13	4	6.835	6	4	6.95188	7.5	16	4
P06782	Carbon catabolite-derepressing protein kinase	SNF1	6.65	72000	10.455	7	4	4.26	4	4	13.1975	10.75	4	8.0425	7.75	4	8.98875	7.375	16	4
P19097	Fatty acid synthase subunit alpha	FAS2	5.44	206800	10.0025	6.75	4	19.8725	10.75	4	4.59	4.5	4	9.055	7.25	4	10.88	7.3125	16	4
P18239	ADP,ATP carrier protein 2	PET9	9.79	34400	12.6775	7	4	11.825	6.75	4	13.3875	7	4	14.875	7.75	4	13.1913	7.125	16	4
P27614	Carboxypeptidase S	CPS1	5.53	64600	3.5375	3	4	13.6825	9	4	9.6475	7.75	4	10.3075	8.75	4	9.29375	7.125	16	4
P07149	Fatty acid synthase subunit beta	FAS1	5.92	228500	8.4075	4.75	4	10.335	7.75	4	10.9625	7.25	4	15.355	8.5	4	11.265	7.0625	16	4
P15108	ATP-dependent molecular chaperone HSC82	HSC82	4.83	80900	6.73	4	4	14.8625	10	4	6.2425	4	4	10.9525	8.5	4	9.69688	6.625	16	4
P26786	40S ribosomal protein S7-A	RPS7A	9.83	21600	8.345	8	4	9.29	7	4	9.375	6.5	4	6.96	4	4	8.4925	6.375	16	4
P38720	6-phosphogluconate dehydrogenase, decarboxylating 1	GND1	6.64	53500	8.255	6	4	11.6575	8.5	4	6.19	5.25	4	5.1	5.5	4	7.80063	6.3125	16	4
Q12100	Probable serine/threonine-protein kinase RTK1	RTK1	8.28	69600	8.055	6	4	3.4475	4	4	9.4975	7.75	4	8.7925	6	4	7.44813	5.9375	16	4
Q12329	Heat shock protein 42	HSP42	5.08	42800	1.85	2.25	4	12.6875	9.75	4	6.24	4.75	4	10.2175	7	4	7.74875	5.9375	16	4
P02829	ATP-dependent molecular chaperone HSP82	HSP82	4.91	81400	6.105	3.75	4	13.93	9	4	4.2525	3	4	10.445	7.25	4	8.68313	5.75	16	4
P0C2I4	Transposon Ty1-H Gag polyprotein	TY1A-H	8.38	53300	10.1925	7	4	15.975	8.5	4	4.515	3.75	4	3.175	1.75	4	8.46438	5.25	16	4
P0CX36	40S ribosomal protein S4-B	RPS4B	10.08	29400	5.34	4.5	4	7.0975	4.5	4	11.09	6	4	10.9625	5.5	4	8.6225	5.125	16	4
P00560	Phosphoglycerate kinase	PGK1	7.61	44700	3.5575	2.25	4	5.3525	4	4	9.915	5.25	4	12.63	8.75	4	7.86375	5.0625	16	4
P39954	Adenosylhomocysteinase	SAH1	6.24	49100	5.265	5.75	4	6.5575	4.25	4	7.23	5.25	4	4.4075	3.75	4	5.865	4.75	16	4
Q06178	Nicotinamide/nicotinic acid mononucleotide adenylyltransferase 1	NMA1	6.9	45800	5.09	6.75	4	1.45	3	4	4.405	3	4	5.8175	5.25	4	4.19062	4.5	16	4
P00330	Alcohol dehydrogenase 1	ADH1	6.68	36800	6.395	3	4	10.19	4	4	7.5775	5.25	4	7.5	4	4	7.91563	4.0625	16	4
P05694	5-methyltetrahydropteroyltriglutamate--homocysteine methyltransferase	MET6	6.47	85800	2.64	3	4	4.56	3	4	5.09	3.25	4	11.1775	7	4	5.86688	4.0625	16	4
P16521	Elongation factor 3A	YEF3	6.05	115900	2.0325	2	4	7.2775	4.75	4	3.8275	2.5	4	10.01	6	4	5.78688	3.8125	16	4
P38993	Iron transport multicopper oxidase FET3	FET3	4.78	72300	3.7775	2.25	4	8.9975	5.25	4	5.3275	3.5	4	6.775	3.75	4	6.21938	3.6875	16	4
P04076	Argininosuccinate lyase	ARG4	5.73	52000	4.0025	3.5	4	2.6125	4	4	2.865	2.5	4	1.6325	2.25	4	2.77813	3.0625	16	4
P36139	Protein PET10	PET10	8.16	31200	5.9825	3.5	4	5.2525	3.5	4	4.4475	2.5	4	2.945	1.75	4	4.65688	2.8125	16	4
P49090	Asparagine synthetase [glutamine-hydrolyzing] 2	ASN2	5.87	64600	6.5975	4.5	3	15.3725	6.5	4	38.1125	18.25	4	44.925	22.5	4	26.2519	12.9375	15	4
Q07653	Protein HBT1	HBT1	6.38	113500	46.9625	24.25	4	40.28	18.25	4	8.4725	3.5	4	1.6975	1.25	3	24.3531	11.8125	15	4
P26263	Pyruvate decarboxylase isozyme 3	PDC6	6.19	61500	10.2	5	3	19.125	9.75	4	20.0925	10.75	4	19.69	9.5	4	17.2769	8.75	15	4
P16467	Pyruvate decarboxylase isozyme 2	PDC5	6.43	61900	8.33	4.25	3	16.8125	8.25	4	20.51	10.25	4	23.075	10.75	4	17.1819	8.375	15	4
P23292	Casein kinase I homolog 2	YCK2	9.07	62000	11.5075	4.5	4	14.595	8.25	4	8.525	4.5	3	5.5775	4	4	10.0512	5.3125	15	4
P10614	Lanosterol 14-alpha demethylase	ERG11	8.66	60700	5.575	3.25	3	10.655	9	4	3.59	2.5	4	8.7075	5.75	4	7.13187	5.125	15	4
P09938	Ribonucleoside-diphosphate reductase small chain 1	RNR2	5.25	46100	6.52	4.25	4	7.6475	4.75	4	3.9475	4.25	4	1.0575	1.5	3	4.79312	3.6875	15	4
P00358	Glyceraldehyde-3-phosphate dehydrogenase 2	TDH2	6.96	35800	2.335	2	4	1.4725	1.75	3	3.285	4.25	4	3.6875	4.75	4	2.695	3.1875	15	4
P38809	Uncharacterized protein YHR097C	YHR097C	9.91	40600	7.9975	4	3	3.4825	1.75	4	6.665	4	4	2.885	1.5	4	5.2575	2.8125	15	4
Q00055	Glycerol-3-phosphate dehydrogenase [NAD(+)] 1	GPD1	5.47	42800	4.855	2.5	4	5.6875	3.75	4	4.625	2.75	4	3.1025	1.75	3	4.5675	2.6875	15	4
P31373	Cystathionine gamma-lyase	CYS3	6.54	42500	1.375	1.25	3	5.5125	2.25	4	5.945	3.5	4	5.2525	3.5	4	4.52125	2.625	15	4
Q12112	Transposon Ty1-NL1 Gag-Pol polyprotein	TY1B-NL1	8.53	198900	4.5875	3	3	3.6675	2.75	4	0	1.5	4	4.335	3	4	3.1475	2.5625	15	4
P32324	Elongation factor 2	EFT1	6.32	93200	1.545	2	4	4.4025	3.75	4	2.71	2.5	3	1.3375	1.25	4	2.49875	2.375	15	4
P10081	ATP-dependent RNA helicase eIF4A	TIF1	5.12	44700	3.4475	1.75	4	1.1675	1	3	5.385	2.75	4	5.7075	4	4	3.92687	2.375	15	4
P0CX24	60S ribosomal protein L20-B	RPL20B	10.3	20400	1.4575	1.5	3	3.425	1.75	4	4.0875	2.75	4	3.3975	2	4	3.09187	2	15	4
P26783	40S ribosomal protein S5	RPS5	8.59	25000	2.6075	2	4	2.3425	2	4	2.36	2	4	2.445	1.75	3	2.43875	1.9375	15	4
P53731	Actin-related protein 2/3 complex subunit 2	ARC35	6.81	39500	3.5225	2.5	4	2.205	2.5	4	0.68	1.25	4	0.5975	1.25	3	1.75125	1.875	15	4
P52910	Acetyl-coenzyme A synthetase 2	ACS2	6.68	75400	11.0275	5.5	2	20.305	12.5	4	25.7275	13.25	4	40.815	22.5	4	24.4688	13.4375	14	4
Q01560	Nucleolar protein 3	NPL3	5.54	45400	10.9325	7	2	24.09	13.75	4	22.9375	12.5	4	22.7525	14	4	20.1781	11.8125	14	4
P53184	Nicotinamidase	PNC1	6.27	25000	14.48	7.75	2	29.285	15.75	4	15.5	10.25	4	13.665	11.25	4	18.2325	11.25	14	4
P14164	ARS-binding factor 1	ABF1	5.07	81700	4.305	2	2	18.88	9.5	4	23.2675	14	4	35.1125	17.25	4	20.3912	10.6875	14	4
P25605	Acetolactate synthase small subunit, mitochondrial	ILV6	6.52	34000	7.95	3	2	17.7075	10.5	4	24.215	11.75	4	16.3425	9.75	4	16.5538	8.75	14	4
P49089	Asparagine synthetase [glutamine-hydrolyzing] 1	ASN1	6.11	64400	0.865	0.75	2	7.2225	3.75	4	19.9325	10	4	27.1225	14.5	4	13.7856	7.25	14	4
Q01477	Ubiquitin carboxyl-terminal hydrolase 3	UBP3	7.84	101900	2.5175	1.75	2	6.3425	5	4	12.48	7	4	23.7225	11.5	4	11.2656	6.3125	14	4
P14742	Glutamine--fructose-6-phosphate aminotransferase [isomerizing]	GFA1	6.43	80000	3.3	2.75	2	7.65	5	4	12.8625	7.75	4	10.62	8	4	8.60812	5.875	14	4
P39676	Flavohemoprotein	YHB1	6.28	44600	2.8925	1	2	5.4325	5.5	4	6.8075	6.5	4	13.5025	10.5	4	7.15875	5.875	14	4
P37291	Serine hydroxymethyltransferase, cytosolic	SHM2	7.43	52200	1.5325	0.5	2	8.555	4	4	10.7225	6.25	4	16.77	9.75	4	9.395	5.125	14	4
Q04344	Hit family protein 1	HNT1	6.95	17700	3.0975	1.75	2	9.92	6.25	4	10.065	6.25	4	10.045	5.75	4	8.28187	5	14	4
P07991	Ornithine aminotransferase	CAR2	6.95	46100	0.41	0.5	2	3.1975	3.5	4	11.19	6.5	4	12.8125	9	4	6.9025	4.875	14	4
Q00711	Succinate dehydrogenase [ubiquinone] flavoprotein subunit, mitochondrial	SDH1	7.5	70200	2.555	1.25	2	6.8675	4.5	4	6.3775	5	4	15.195	8.5	4	7.74875	4.8125	14	4
P53622	Coatomer subunit alpha	COP1	5.99	135500	2.2775	1.5	2	5.0825	4.75	4	3.6825	4.5	4	9.1075	7.5	4	5.0375	4.5625	14	4
P12962	Cap-associated protein CAF20	CAF20	5.96	18200	2.225	2	2	12.75	6.25	4	9.445	4.5	4	10.32	5.25	4	8.685	4.5	14	4
P07143	Cytochrome c1, heme protein, mitochondrial	CYT1	8.12	34000	3.59	2.75	2	10.415	6	4	7.1025	3.5	4	10.4225	5.25	4	7.8825	4.375	14	4
P50109	Protein PSP2	PSP2	8.73	65500	1.1425	1.5	2	6.5625	3.25	4	9.665	5.25	4	11.375	6.75	4	7.18625	4.1875	14	4
P53326	Uncharacterized protein YGR266W	YGR266W	6.87	81100	1.265	1.25	2	2.6425	2.75	4	2.83	2.25	4	18.825	10.25	4	6.39062	4.125	14	4
P32368	Phosphoinositide phosphatase SAC1	SAC1	7.71	71100	1.8925	2	3	7.745	5.75	4	5.5025	4.75	4	3.7	3.25	3	4.71	3.9375	14	4
Q00955	Acetyl-CoA carboxylase	ACC1	6.28	250200	4.265	2.75	2	6.94	5.75	4	2.9325	2.5	4	6.555	4.5	4	5.17312	3.875	14	4
P23641	Mitochondrial phosphate carrier protein	MIR1	9.31	32800	6.2225	3.25	3	5.6175	5.5	4	4.2925	3.75	4	3.91	2.25	3	5.01063	3.6875	14	4
P43582	WW domain-containing protein WWM1	WWM1	4.53	22600	6.265	4.75	4	9.61	5.5	4	1.9175	1.5	2	2.29	2	4	5.02062	3.4375	14	4
P39931	Protein SSP120	SSP120	5.11	27300	4.0825	1	2	9.4825	2.5	4	12.25	4.25	4	15.035	5.25	4	10.2125	3.25	14	4
Q08732	Serine/threonine-protein kinase HRK1	HRK1	7.31	85600	2.225	2.25	3	2.3925	1.25	3	9.135	4.5	4	5.0725	3	4	4.70625	2.75	14	4
P20486	Cyclin-dependent kinases regulatory subunit	CKS1	6.43	17800	0.41	1.5	2	3.2125	3	4	2.095	2	4	2.9275	2.75	4	2.16125	2.3125	14	4
P37303	Low specificity L-threonine aldolase	GLY1	6.29	42800	3.335	1.75	3	4.8625	1.75	3	5.84	2.5	4	5.46	2.5	4	4.87437	2.125	14	4
Q04412	ADP-ribosylation factor GTPase-activating protein effector protein 1	AGE1	9.48	54500	2.4475	1	2	4.39	2.25	4	4.3175	2.5	4	6.8275	2.5	4	4.49563	2.0625	14	4
P09436	Isoleucine--tRNA ligase, cytoplasmic	ILS1	6.06	122900	0.4325	1	3	2.275	1.75	4	3.1675	2	3	3.385	2.75	4	2.315	1.875	14	4
P11986	Inositol-3-phosphate synthase	INO1	5.92	59600	4.735	4.25	2	5.99	4.75	3	1.72	2	4	6.17	4.5	4	4.65375	3.875	13	4
Q12123	Inactive diphosphatase DCS2	DCS2	6.64	40900	4.3275	2.75	2	8.2475	6.5	4	3.03	1.25	4	2.1525	1.5	3	4.43938	3	13	4
P08524	Farnesyl pyrophosphate synthase	ERG20	5.47	40500	3.72	3	3	5.8775	4.25	4	3.39	3.25	3	1.6925	1.25	3	3.67	2.9375	13	4
Q00764	Alpha,alpha-trehalose-phosphate synthase [UDP-forming] 56 kDa subunit	TPS1	6.09	56100	3.0675	2.5	2	4.925	3.25	4	2.1175	1.75	3	5.585	4.25	4	3.92375	2.9375	13	4
P26570	Serine/threonine-protein phosphatase PP-Z1	PPZ1	8.28	77400	0.5	0.5	2	6.28	2.75	4	3.7575	3	3	11.25	5.5	4	5.44688	2.9375	13	4
P07342	Acetolactate synthase catalytic subunit, mitochondrial	ILV2	8.51	74900	2.2675	1	2	1.8725	1	3	9.015	5.25	4	9.365	4.25	4	5.63	2.875	13	4
P00549	Pyruvate kinase 1	CDC19	7.68	54500	2.1625	1	2	8.22	4.5	4	1.7625	1.25	3	8.77	4.5	4	5.22875	2.8125	13	4
P26798	Protein INO2	INO2	6.25	34200	4.675	2.5	3	6.3625	4	4	5.45	3	4	1.615	1.75	2	4.52562	2.8125	13	4
P41810	Coatomer subunit beta	SEC26	5.64	109000	2.4175	1	2	5.6825	4	4	3.73	3	4	3.33	2	3	3.79	2.5	13	4
P23301	Eukaryotic translation initiation factor 5A-1	HYP2	4.96	17100	1.24	1.5	3	2.2875	1.5	2	5.815	3.75	4	4.66	2.75	4	3.50062	2.375	13	4
P11154	Pyruvate carboxylase 1	PYC1	6.23	130000	0.405	0.25	1	1.675	1.5	4	2.3775	2.5	4	7.7775	4.75	4	3.05875	2.25	13	4
P32316	Acetyl-CoA hydrolase	ACH1	6.79	58700	2.2625	1.5	2	1.825	1.25	3	1.87	2	4	3.9	4	4	2.46437	2.1875	13	4
P17157	Cyclin-dependent protein kinase PHO85	PHO85	8.22	34900	2.505	1.25	3	1.9575	1.75	3	1.0125	1.5	3	4.6775	3.25	4	2.53812	1.9375	13	4
P00360	Glyceraldehyde-3-phosphate dehydrogenase 1	TDH1	8.28	35700	2.335	1.5	4	1.7675	1.5	4	1.33	0.75	2	1.0975	2.5	3	1.6325	1.5625	13	4
P40069	Importin subunit beta-4	KAP123	4.63	122500	0	0.25	1	2	1.5	4	1.7625	2.75	4	0.6375	1.75	4	1.1	1.5625	13	4
P05740	60S ribosomal protein L17-A	RPL17A	10.92	20500	1.855	0.75	2	1.9775	2	4	1.665	1	3	3.09	2.25	4	2.14688	1.5	13	4
P20606	Small COPII coat GTPase SAR1	SAR1	5.38	21400	1.19	1.25	3	1.7475	1.75	4	1.85	1.5	3	0.52	1.25	3	1.32688	1.4375	13	4
Q03102	Uncharacterized membrane protein YML131W	YML131W	8.13	40000	0	0.75	2	0.5775	1	3	0.625	1.5	4	1.065	1.5	4	0.566875	1.1875	13	4
P15274	AMP deaminase	AMD1	6.61	93200	1.0575	0.75	2	2.0225	1.75	3	1.995	1.75	3	16.0575	10.25	4	5.28313	3.625	12	4
P32327	Pyruvate carboxylase 2	PYC2	6.51	130100	2.8375	1.25	2	2.435	1.5	2	6.065	4.75	4	8.1775	6	4	4.87875	3.375	12	4
P00445	Superoxide dismutase [Cu-Zn]	SOD1	6	15800	4.2375	2.5	3	3.665	5.25	4	2.4225	2.25	4	0	0.25	1	2.58125	2.5625	12	4
P27472	Glycogen [starch] synthase isoform 2	GSY2	6.35	80000	1.315	1.25	2	1.78	1.25	2	6.57	3.25	4	6.42	3.75	4	4.02125	2.375	12	4
Q12296	Protein MAM3	MAM3	6.65	77700	2.275	1.75	2	3.7375	3	3	3.1575	2	4	1.8	1.5	3	2.7425	2.0625	12	4
P38041	Protein BOB1	BOI1	9.1	109200	1.635	1.75	2	4.8775	3	4	1.1225	1	2	2.02	1.75	4	2.41375	1.875	12	4
P36008	Elongation factor 1-gamma 2	TEF4	7.87	46500	3.6925	2.25	2	1.2825	1.75	4	2.7975	1.75	4	1.5625	1.25	2	2.33375	1.75	12	4
P41735	5-demethoxyubiquinone hydroxylase, mitochondrial	CAT5	7.99	26000	0	0.5	1	3.68	2.5	4	1.85	1.75	4	2.4725	2	3	2.00062	1.6875	12	4
P30624	Long-chain-fatty-acid--CoA ligase 1	FAA1	7.62	77800	0.53	0.25	1	3.0375	1.75	4	3.825	3	4	2.7825	1.25	3	2.54375	1.5625	12	4
P27810	Alpha-1,2 mannosyltransferase KTR1	KTR1	6.68	46000	1.1025	1.25	2	2.16	1.75	4	1.0325	1.5	3	1.9475	1.25	3	1.56062	1.4375	12	4
P39727	ER-derived vesicles protein ERV46	ERV46	6.83	46200	0.565	0.5	2	3.755	1.75	4	1.9425	1.25	3	5.53	2	3	2.94813	1.375	12	4
P22137	Clathrin heavy chain	CHC1	5.24	187100	0.705	1.5	3	2.61	2	4	1.115	1.25	3	0.58	0.5	2	1.2525	1.3125	12	4
P47068	Myosin tail region-interacting protein MTI1	BBC1	5.26	128200	4.05	2.5	2	3.0975	2.5	4	0.5575	0.25	1	7.2175	4.5	4	3.73062	2.4375	11	4
P07259	Protein URA2	URA2	5.83	244900	0.425	0.5	1	0.5025	1.25	3	2.185	1.5	3	4.67	5	4	1.94562	2.0625	11	4
P40043	Respiratory growth induced protein 1	RGI1	6.18	19000	3.4475	1.5	2	4.0875	2.25	2	2.695	2	4	1.6125	1.5	3	2.96062	1.8125	11	4
P48164	40S ribosomal protein S7-B	RPS7B	9.92	21600	3.375	2.75	4	1.9425	1.75	3	2.9275	2.25	3	0.9	0.5	1	2.28625	1.8125	11	4
P07806	Valine--tRNA ligase, mitochondrial	VAS1	6.96	125700	2.15	1.5	2	4.2775	2.5	4	1.5375	1.5	3	1.61	1.5	2	2.39375	1.75	11	4
Q02959	Histone deacetylase HOS3	HOS3	7.21	79200	0.925	0.5	1	1.945	1	3	3.5925	2.75	3	3.6775	2.5	4	2.535	1.6875	11	4
P05750	40S ribosomal protein S3	RPS3	9.41	26500	2.885	2.25	3	3.5675	3	4	1.655	1	2	0.5275	0.5	2	2.15875	1.6875	11	4
P24276	Protein SSD1	SSD1	7.64	139900	1.495	1.25	2	1.5625	1.75	4	0.5375	1	2	4.5125	2.75	3	2.02687	1.6875	11	4
P23291	Casein kinase I homolog 1	YCK1	9.04	61700	1.9825	0.75	1	3.62	1.5	3	3.2475	1.25	3	5.605	2.25	4	3.61375	1.4375	11	4
P0CX82	60S ribosomal protein L19-A	RPL19A	11.36	21700	1.145	1	2	1.1575	1	2	3.3825	2.25	4	1.445	1.5	3	1.7825	1.4375	11	4
P04802	Aspartate--tRNA ligase, cytoplasmic	DPS1	6.58	63500	0.495	0.25	1	0.46	1	3	2.0475	1.5	4	4.3325	2.75	3	1.83375	1.375	11	4
P38836	Putative metallocarboxypeptidase ECM14	ECM14	5.3	49800	0.4275	0.25	1	1.625	2	4	0.885	1.25	3	3.32	1.75	3	1.56438	1.3125	11	4
Q04299	Probable ADP-ribose 1''-phosphate phosphatase YML087W	YMR087W	7.52	32000	0	0.25	1	3.705	1.75	3	1.765	1	3	3.5075	2.25	4	2.24437	1.3125	11	4
P38011	Guanine nucleotide-binding protein subunit beta-like protein	ASC1	6.24	34800	1.51	0.5	1	3.0975	1.5	4	4.9625	2.25	4	1.9475	0.75	2	2.87938	1.25	11	4
P32377	Diphosphomevalonate decarboxylase	MVD1	5.76	44100	2.1175	1	2	3.31	1.5	3	1.43	1.25	4	2.2125	1.25	2	2.2675	1.25	11	4
P23254	Transketolase 1	TKL1	7.01	73800	1.27	0.75	2	2.3675	1	3	1.8975	1.75	3	2.9925	1.5	3	2.13187	1.25	11	4
P22211	Nitrogen permease reactivator protein	NPR1	8.37	85900	0.57	1	3	0.47	0.5	1	1.495	1.5	3	2.36	2	4	1.22375	1.25	11	4
P11433	Cell division control protein 24	CDC24	8.46	96900	1.1125	0.75	2	0.6075	1	3	0.94	0.75	3	2.785	2.5	3	1.36125	1.25	11	4
P13298	Orotate phosphoribosyltransferase 1	URA5	6.05	24600	1.3775	0.5	2	0.505	0.25	1	2.2075	1.5	4	0.9925	1	4	1.27062	0.8125	11	4
P39743	Reduced viability upon starvation protein 167	RVS167	6.01	52700	6.2325	3.25	3	6.135	3.5	4	0.5025	0.5	2	0	0.25	1	3.2175	1.875	10	4
P32497	Eukaryotic translation initiation factor 3 subunit C	NIP1	5	93100	2.205	1.75	2	4.69	2.25	3	1.83	0.75	2	3.1525	1.25	3	2.96937	1.5	10	4
P53935	Stress response protein NST1	NST1	5.44	141400	0	0.25	1	0.645	0.25	1	3.2375	2.5	4	5.9875	3	4	2.4675	1.5	10	4
Q06151	m7GpppX diphosphatase	DCS1	6.25	40700	0	0.5	1	2.1125	2.25	4	0.57	1.25	2	3.185	1.75	3	1.46687	1.4375	10	4
P06776	3',5'-cyclic-nucleotide phosphodiesterase 2	PDE2	6.62	61000	0.515	0.25	1	2.935	1.25	3	2.925	1.75	3	1.6075	2.25	3	1.99562	1.375	10	4
P38325	Mitochondrial outer membrane protein OM14	OM14	8.75	14600	0.515	0.25	1	2.735	2	4	0	0.75	2	2.195	2	3	1.36125	1.25	10	4
P50089	Uncharacterized protein YGR237C	YGR237C	9.07	89200	3.79	2	3	1.5225	0.75	2	2.1825	1.25	3	0.9675	0.5	2	2.11563	1.125	10	4
P40454	Serine/threonine-protein phosphatase 2A activator 1	RRD1	6.83	45100	1.6125	0.75	2	2.725	1.25	2	0.5625	0.75	2	3.5725	1.75	4	2.11813	1.125	10	4
P00958	Methionine--tRNA ligase, cytoplasmic	MES1	6.61	85600	0.6175	1	1	0.6525	0.75	3	1.0575	0.75	2	3.035	1.75	4	1.34062	1.0625	10	4
P05737	60S ribosomal protein L7-A	RPL7A	10.15	27600	1.0825	1	2	1.045	0.75	2	1.065	1.25	3	1.9325	1.25	3	1.28125	1.0625	10	4
Q08831	Protein VTS1	VTS1	8.82	57500	3.22	1	2	3.1175	1	3	1.58	0.5	2	3.2075	1.25	3	2.78125	0.9375	10	4
P42844	Mitochondrial protein import protein ZIM17	ZIM17	9.41	19800	0.7725	0.75	2	1.2125	1	2	0.57	0.5	2	1.1175	1.5	4	0.918125	0.9375	10	4
P01123	GTP-binding protein YPT1	YPT1	5.33	23200	1.0025	0.75	2	1.5175	1.25	4	0	1	3	0	0.25	1	0.63	0.8125	10	4
P25443	40S ribosomal protein S2	RPS2	10.43	27400	0.52	0.5	2	0.56	0.75	3	1.61	1	3	0.44	0.75	2	0.7825	0.75	10	4
P38210	Chromatin structure-remodeling complex protein RSC14	LDB7	8.91	19800	1.5725	0.75	2	0.625	0.75	3	0	0.5	2	1.235	0.75	3	0.858125	0.6875	10	4
P00931	Tryptophan synthase	TRP5	6.51	76600	0	0.25	1	0	0.25	1	5.505	3.5	4	0.5425	1.25	3	1.51188	1.3125	9	4
P02293	Histone H2B.1	HTB1	10.1	14200	0	0.25	1	3.9875	2.25	4	0.4325	0.25	1	3.1425	2	3	1.89062	1.1875	9	4
P32432	Transcription factor SFP1	SFP1	6.7	74700	1.425	1	2	2.655	1.5	3	0	0.25	1	4.0825	2	3	2.04062	1.1875	9	4
Q07807	mRNA-binding protein PUF3	PUF3	7.21	98000	1.7275	1.25	2	0.595	0.75	2	1.655	1.75	2	1.5725	0.75	3	1.3875	1.125	9	4
P53252	Sphingolipid long chain base-responsive protein PIL1	PIL1	4.63	38300	3.1575	1.75	3	1.125	1	3	0	0.75	1	0.55	0.75	2	1.20812	1.0625	9	4
P29547	Elongation factor 1-gamma 1	CAM1	8.38	47100	0.555	0.75	1	0.5575	1.75	4	1.365	1	2	0	0.75	2	0.619375	1.0625	9	4
Q04958	Lysophospholipase NTE1	NTE1	8.1	187000	0.5425	0.25	1	3.42	1.5	3	0.5025	0.5	2	1.21	1.25	3	1.41875	0.875	9	4
P32449	Phospho-2-dehydro-3-deoxyheptonate aldolase, tyrosine-inhibited	ARO4	6.95	39700	0	0.5	1	1.3675	1.5	4	0.47	0.75	2	0.8275	0.75	2	0.66625	0.875	9	4
P38271	Protein OPY1	OPY1	8.12	37700	0	0.5	2	0	0.25	1	4.105	2	3	0.4075	0.75	3	1.12813	0.875	9	4
P10592	Heat shock protein SSA2	SSA2	5.06	69400	4.8025	2.75	2	0.6025	0.5	2	1.195	0.75	2	3	1.75	2	2.4	1.4375	8	4
P43638	MAP-homologous protein 1	MHP1	7.3	155100	3.0975	1.75	1	0	0.25	1	3.685	2.25	3	0.935	0.75	3	1.92938	1.25	8	4
P38715	NADPH-dependent aldose reductase GRE3	GRE3	7.08	37100	3.1525	2	2	1.835	1.25	2	0	0.5	1	0.8425	1	3	1.4575	1.1875	8	4
P50111	Protein ZDS1	ZDS1	6.37	103300	0	0.75	1	4.13	2	3	0.64	0.5	1	1.1925	1	3	1.49063	1.0625	8	4
P47029	Arrestin-related trafficking adapter 3	ALY2	6.9	117100	1.8325	2.25	3	0.61	0.5	2	0	0.25	1	0.5325	0.75	2	0.74375	0.9375	8	4
P38691	Serine/threonine-protein kinase KSP1	KSP1	6.58	117000	1.82	0.75	2	0.7675	0.75	3	0.5175	0.25	1	2.355	1.25	2	1.365	0.75	8	4
P54860	E4 ubiquitin-protein ligase UFD2	UFD2	5.8	109800	1.465	0.75	2	2.59	1.25	3	0.51	0.25	1	0.58	0.75	2	1.28625	0.75	8	4
Q12122	Homocitrate synthase, mitochondrial	LYS21	6.3	48600	0	0.25	1	1.0875	1.25	4	0.5125	0.75	2	0	0.5	1	0.4	0.6875	8	4
P38994	Probable phosphatidylinositol 4-phosphate 5-kinase MSS4	MSS4	9.31	89300	1.2925	0.5	1	1.0625	0.5	2	0.4325	0.75	2	1.7925	0.75	3	1.145	0.625	8	4
P53892	Protein IBD2	IBD2	4.98	40000	0	0.25	1	0.51	0.5	2	2.1	0.75	2	0.6425	1	3	0.813125	0.625	8	4
P40509	Coatomer subunit epsilon	SEC28	4.55	33800	0.535	0.25	1	0	0.5	2	0	0.75	2	0	0.75	3	0.13375	0.5625	8	4
Q05580	E3 ubiquitin-protein ligase HEL2	HEL2	8.97	72700	0.9525	0.5	1	3.185	2	2	1.055	0.5	2	1.5225	1.75	2	1.67875	1.1875	7	4
P39940	E3 ubiquitin-protein ligase RSP5	RSP5	6.7	91800	4.655	2.75	3	2.02	1	2	0	0.5	1	0.5	0.25	1	1.79375	1.125	7	4
P40002	Transcriptional regulator MIT1	MIT1	7.17	72500	1.1675	1	2	0.6075	0.75	2	1.4675	0.5	1	3.37	2	2	1.65312	1.0625	7	4
P38631	1,3-beta-glucan synthase component FKS1	FKS1	7.23	214700	5.77	2.5	2	0	0.25	1	0.5225	0.5	2	0.5675	0.75	2	1.715	1	7	4
Q03262	Phosphoribomutase	PRM15	6.27	71000	0.52	0.5	1	0.6375	1.25	2	0.54	0.5	2	1.67	1.25	2	0.841875	0.875	7	4
P10664	60S ribosomal protein L4-A	RPL4A	10.64	39100	0.5975	0.5	2	0.6675	0.25	1	2.4175	1.5	3	0.675	0.5	1	1.08937	0.6875	7	4
P32454	Aminopeptidase 2, mitochondrial	APE2	8.03	107700	1.6675	0.75	2	0.98	0.75	2	0	0.25	1	1.8375	1	2	1.12125	0.6875	7	4
P32074	Coatomer subunit gamma	SEC21	5.12	104800	0.665	0.75	2	0.515	0.5	1	0.5025	0.25	1	0	1	3	0.420625	0.625	7	4
P37292	Serine hydroxymethyltransferase, mitochondrial	SHM1	8.72	53700	0.5175	0.25	1	0.5575	0.25	1	0	1.5	3	0.555	0.5	2	0.4075	0.625	7	4
Q03455	Probable zinc transporter MSC2	MSC2	7.77	80500	0.5675	0.25	1	0.69	0.75	2	2.0075	0.75	2	1.555	0.5	2	1.205	0.5625	7	4
P26637	Leucine--tRNA ligase, cytoplasmic	CDC60	5.85	124100	1.85	0.75	2	0.695	0.75	2	0.7775	0.25	1	0.58	0.5	2	0.975625	0.5625	7	4
P32340	Rotenone-insensitive NADH-ubiquinone oxidoreductase, mitochondrial	NDI1	9.44	57200	1.1725	0.5	2	0	0.25	1	0.5425	0.25	1	0.7025	1	3	0.604375	0.5	7	4
P38264	SRP-independent targeting protein 3	PHO88	9.19	21100	0	0.25	1	0.535	0.5	2	0.62	0.75	2	0.6475	0.5	2	0.450625	0.5	7	4
P23248	40S ribosomal protein S1-B	RPS1B	10.02	28800	0	0.5	2	0	0.25	1	1.675	1	3	0	0.25	1	0.41875	0.5	7	4
P10591	Heat shock protein SSA1	SSA1	5.11	69600	3.3125	2.25	2	0	0.25	1	1.0475	0.5	1	1.5625	1	2	1.48063	1	6	4
Q06705	Phosphatidylinositol transfer protein CSR1	CSR1	6.62	47400	0.5875	0.25	1	0.5325	0.25	1	1.33	0.5	1	5.7575	2.5	3	2.05187	0.875	6	4
P48236	Uncharacterized membrane protein YGR149W	YGR149W	8.51	51600	0.5575	0.25	1	1.0775	0.75	2	0	0.25	1	1.03	0.75	2	0.66625	0.5	6	4
P20107	Zinc/cadmium resistance protein	ZRC1	6.35	48300	1.0125	1	3	0.7	0.5	1	0.7125	0.25	1	0	0.25	1	0.60625	0.5	6	4
P32915	Protein transport protein SEC61	SEC61	9.35	52900	0.545	0.75	2	0.595	0.5	2	0.5225	0.5	1	0	0.25	1	0.415625	0.5	6	4
P18961	Serine/threonine-protein kinase YPK2/YKR2	YPK2	7.65	76600	0.4275	0.25	1	0.5575	0.25	1	1.14	0.75	1	0.485	0.75	2	0.6525	0.5	5	4
P54837	Endoplasmic reticulum vesicle protein 25	ERV25	5.52	24100	1.47	0.75	2	0.915	0.5	1	0.45	0.25	1	0.5025	0.25	1	0.834375	0.4375	5	4
P38713	Oxysterol-binding protein homolog 3	OSH3	8.57	113700	0	0.5	1	0	0.5	1	0	0.25	1	0.425	0.25	1	0.10625	0.375	4	4
P23776	Glucan 1,3-beta-glucosidase I/II	EXG1	4.75	51300	0	0	0	2.1	2.25	4	6.8125	4.25	4	6.2625	3.75	4	3.79375	2.5625	12	3
P34909	General negative regulator of transcription subunit 4	MOT2	8.07	65300	0	0	0	4.1075	2.75	3	3.745	2.5	3	4.77	3.25	4	3.15563	2.125	10	3
P49095	Glycine dehydrogenase (decarboxylating), mitochondrial	GCV2	7.25	114400	0	0	0	0.5375	2.25	4	0	0.25	1	7.045	5	4	1.89562	1.875	9	3
P11792	Serine/threonine-protein kinase SCH9	SCH9	6.1	91800	0	0	0	0	0.5	2	10.305	3.75	4	5.1675	2.25	3	3.86813	1.625	9	3
P34730	Protein BMH2	BMH2	4.88	31000	5.0025	3	4	4.0675	2.5	4	0	0	0	0	0.25	1	2.2675	1.4375	9	3
Q05518	Protein PAL1	PAL1	9.5	55000	5.2525	3.5	4	2.265	1.25	3	1.2125	0.75	2	0	0	0	2.1825	1.375	9	3
Q07938	S-methyl-5'-thioadenosine phosphorylase	MEU1	7.8	37800	0	0	0	0	0.25	1	1.185	1.75	4	3.075	2.25	4	1.065	1.0625	9	3
P40059	Transcriptional regulatory protein DOT6	DOT6	9.48	73000	0.97	1.5	3	0	0	0	4.8125	4.5	4	0.4375	0.25	1	1.555	1.5625	8	3
P16862	ATP-dependent 6-phosphofructokinase subunit beta	PFK2	6.67	104600	0	0	0	0.61	0.25	1	1.545	0.75	3	6.5675	4	4	2.18063	1.25	8	3
P18544	Acetylornithine aminotransferase, mitochondrial	ARG8	7.55	46700	0	0	0	0.5275	0.25	1	3.41	2	3	3.745	2.25	4	1.92063	1.125	8	3
P38625	GMP synthase [glutamine-hydrolyzing]	GUA1	6.49	58400	0	0.25	1	0	0	0	1.5175	1.75	3	0.5625	2.25	4	0.52	1.0625	8	3
P24583	Protein kinase C-like 1	PKC1	7.11	131400	1.3525	1.25	2	2.7325	1.5	3	0	0	0	1.88	1.25	3	1.49125	1	8	3
P38741	Meiotic activator RIM4	RIM4	5.8	80100	0	0	0	1.735	1	2	0.555	0.5	2	0.525	2.25	4	0.70375	0.9375	8	3
P39976	D-lactate dehydrogenase [cytochrome] 3	DLD3	6.89	55200	0	0	0	1.1025	1	2	0	1.25	4	1.96	1.5	2	0.765625	0.9375	8	3
P40099	5-formyltetrahydrofolate cyclo-ligase	FAU1	7.12	24000	0	0	0	1.1575	0.5	2	0	0.75	2	5.02	2	4	1.54438	0.8125	8	3
P25847	DNA mismatch repair protein MSH2	MSH2	6.1	108800	0.485	0.5	2	0.7475	0.5	2	0	0	0	2.0325	1.5	4	0.81625	0.625	8	3
Q05029	Protein BCH1	BCH1	5.36	82000	1.4175	1.25	1	4.6325	2.25	4	0	0	0	2.605	2	2	2.16375	1.375	7	3
P16861	ATP-dependent 6-phosphofructokinase subunit alpha	PFK1	6.39	107900	0	0	0	0	0.25	1	2.045	1.75	3	5.255	3.5	3	1.825	1.375	7	3
P53615	Carbonic anhydrase	NCE103	7.02	24800	0	0	0	0.5125	0.25	1	2.9725	1.25	3	5.96	3.5	3	2.36125	1.25	7	3
E9PAE3	Putative uncharacterized protein truncated TYB	truncated TYB	8.66	45900	3.0125	1.5	2	2.07	1.75	3	0	0	0	1.5375	1.25	2	1.655	1.125	7	3
Q12680	Glutamate synthase [NADH]	GLT1	6.58	238000	3.47	2	2	2.795	2	4	0.46	0.25	1	0	0	0	1.68125	1.0625	7	3
P41807	V-type proton ATPase subunit H	VMA13	6.35	54400	1.975	1.75	3	0.545	1.5	3	0	0	0	0	0.25	1	0.63	0.875	7	3
P32485	Mitogen-activated protein kinase HOG1	HOG1	5.55	48800	1.2425	0.5	1	3.74	2	4	0	0	0	0.5925	0.5	2	1.39375	0.75	7	3
P19158	Inhibitory regulator protein IRA2	IRA2	7.05	351400	0.54	0.75	1	3.0875	1.75	4	0	0	0	0.58	0.5	2	1.05187	0.75	7	3
P32861	UTP--glucose-1-phosphate uridylyltransferase	UGP1	7.44	56000	1.1425	1	3	1.3	0.5	1	2.6425	1	3	0	0	0	1.27125	0.625	7	3
Q04947	Reticulon-like protein 1	RTN1	8.98	32900	0	0	0	1.825	0.75	2	2.475	1.5	4	0.6075	0.25	1	1.22687	0.625	7	3
P38180	Uncharacterized protein YBL081W	YBL081W	8.65	40700	1.19	1	2	2	0.75	2	0	0	0	1.2375	0.75	3	1.10688	0.625	7	3
Q01662	Methionine aminopeptidase 1	MAP1	7.88	43300	0	0	0	1.23	0.5	1	0.58	1	3	1.12	1	3	0.7325	0.625	7	3
P43561	Iron transport multicopper oxidase FET5	FET5	5.15	70800	0	0	0	0	1	3	0.9575	1	2	0	0.5	2	0.239375	0.625	7	3
P19358	S-adenosylmethionine synthase 2	SAM2	5.38	42200	0.5925	1	3	2.4925	1	3	0	0	0	0.57	0.25	1	0.91375	0.5625	7	3
P38793	tRNA (guanine(37)-N1)-methyltransferase	TRM5	8.85	56500	0	0	0	0.74	0.5	2	1.07	1	2	1.2675	0.75	3	0.769375	0.5625	7	3
P22696	Peptidyl-prolyl cis-trans isomerase ESS1	ESS1	8.73	19400	0	0	0	0.5025	0.75	3	0.53	0.25	1	0.945	1	3	0.494375	0.5	7	3
Q04201	CUE domain-containing protein CUE4	CUE4	7.52	12900	0	0	0	0	0.25	1	1.7925	1.25	4	0	0.5	2	0.448125	0.5	7	3
P36069	Probable phosphoglycerate mutase PMU1	PMU1	6.58	33800	0.475	0.25	1	0	0	0	1.255	0.5	1	4.6325	2.75	4	1.59062	0.875	6	3
Q06408	Transaminated amino acid decarboxylase	ARO10	6.54	71300	1.9175	2	2	0.915	1	2	0	0	0	0.5325	0.5	2	0.84125	0.875	6	3
P15180	Lysine--tRNA ligase, cytoplasmic	KRS1	6.13	67900	0	0	0	0	0.25	1	1.6125	2	3	0	1	2	0.403125	0.8125	6	3
P15019	Transaldolase	TAL1	6.43	37000	1.4525	0.75	2	2.3825	1.5	2	0	0	0	0.91	0.75	2	1.18625	0.75	6	3
P40055	U3 small nucleolar RNA-associated protein 7	UTP7	9.45	62300	0	0	0	0.42	0.25	1	0.4175	0.75	3	2.9025	1.75	2	0.935	0.6875	6	3
P14832	Peptidyl-prolyl cis-trans isomerase	CPR1	7.44	17400	1.8825	1	2	1.41	1.25	3	0	0	0	0.4475	0.25	1	0.935	0.625	6	3
P50276	High-affinity methionine permease	MUP1	7.66	63200	2.8675	1.25	3	2.8175	1	2	0	0.25	1	0	0	0	1.42125	0.625	6	3
P0CX37	40S ribosomal protein S6-A	RPS6A	10.45	27000	0	0	0	0.525	0.5	2	2.205	1	2	1.96	0.75	2	1.1725	0.5625	6	3
Q04013	Citrate/oxoglutarate carrier protein	YHM2	9.88	34200	0.445	0.25	1	2.9475	1.75	4	0.515	0.25	1	0	0	0	0.976875	0.5625	6	3
P11076	ADP-ribosylation factor 1	ARF1	7.34	20500	0	0.25	1	0	1	4	0.4725	0.5	1	0	0	0	0.118125	0.4375	6	3
P21147	Acyl-CoA desaturase 1	OLE1	8.95	58400	0.6425	0.25	1	0	0	0	1.7475	0.75	3	0.55	0.5	2	0.735	0.375	6	3
P0C2J5	Transposon Ty2-LR2 Gag-Pol polyprotein	TY2B-LR2	8.13	182500	3.9725	2.75	2	2.045	2	2	0	0.25	1	0	0	0	1.50438	1.25	5	3
Q12439	Transposon Ty2-OR1 Gag polyprotein	TY2A-OR1	7.96	49700	2.315	1.75	2	1.7175	1.75	2	0	0.25	1	0	0	0	1.00812	0.9375	5	3
P20967	2-oxoglutarate dehydrogenase, mitochondrial	KGD1	7.21	114300	0	0.5	1	0	0	0	2.2075	1.25	2	1.7675	1.75	2	0.99375	0.875	5	3
P26321	60S ribosomal protein L5	RPL5	6.83	33700	0	0	0	1.2925	0.75	2	1.69	1.25	2	0.4075	0.75	1	0.8475	0.6875	5	3
P08678	Adenylate cyclase	CYR1	7.3	227700	1.1175	1.75	2	0.9875	0.5	2	0.405	0.25	1	0	0	0	0.6275	0.625	5	3
P38167	Protein ECM21	ECM21	6.89	123500	2.7475	1.25	1	1.595	0.75	2	0.4575	0.5	2	0	0	0	1.2	0.625	5	3
P25045	Serine palmitoyltransferase 1	LCB1	6.18	62200	0.6125	0.5	1	3.14	1.5	3	0	0.5	1	0	0	0	0.938125	0.625	5	3
P32476	Squalene monooxygenase	ERG1	6.48	55100	0	0.5	1	3.0125	1.75	3	0	0	0	0	0.25	1	0.753125	0.625	5	3
P0CX56	40S ribosomal protein S18-B	RPS18B	10.27	17000	0.4275	0.5	1	0	0	0	0	1.25	3	0	0.5	1	0.106875	0.5625	5	3
Q04689	Altered inheritance of mitochondria protein 32	AIM32	8.65	36000	0	0	0	0.5625	0.25	1	2.5375	1.5	3	0.665	0.25	1	0.94125	0.5	5	3
P19454	Casein kinase II subunit alpha'	CKA2	8.53	39400	0.8925	0.75	2	1.2725	1	2	0.465	0.25	1	0	0	0	0.6575	0.5	5	3
Q08245	Protein ZEO1	ZEO1	5.43	12600	2.6175	1	2	0	0	0	0.635	0.25	1	0	0.75	2	0.813125	0.5	5	3
P49723	Ribonucleoside-diphosphate reductase small chain 2	RNR4	5.21	40000	0	0	0	0	0.25	1	2.035	1	2	0.46	0.75	2	0.62375	0.5	5	3
P40054	D-3-phosphoglycerate dehydrogenase 1	SER3	5.57	51200	0	0.25	1	0.4425	1	2	0	0	0	0.455	0.5	2	0.224375	0.4375	5	3
P23542	Aspartate aminotransferase, cytoplasmic	AAT2	8.32	46000	0	0	0	0.6575	0.25	1	2.31	1	3	0.5275	0.25	1	0.87375	0.375	5	3
P06780	GTP-binding protein RHO1	RHO1	6.23	23100	0.4025	0.5	2	1.82	0.75	2	0.615	0.25	1	0	0	0	0.709375	0.375	5	3
P32784	Glycerol-3-phosphate O-acyltransferase 1	SCT1	7.28	85600	1.955	0.75	2	1.3025	0.5	2	0	0	0	0	0.25	1	0.814375	0.375	5	3
Q03690	Clustered mitochondria protein 1	CLU1	6.39	145100	0.505	0.25	1	0.5025	0.25	1	0.9125	1	3	0	0	0	0.48	0.375	5	3
Q08970	Mitochondrial metal transporter 2	MMT2	7.64	52400	0.51	0.5	2	0	0	0	0.48	0.5	1	0.5475	0.5	2	0.384375	0.375	5	3
P40510	D-3-phosphoglycerate dehydrogenase 2	SER33	6.42	51200	0	0	0	1.075	1	3	0	0.25	1	0.51	0.25	1	0.39625	0.375	5	3
P38764	26S proteasome regulatory subunit RPN1	RPN1	4.63	109400	0	0	0	0.585	0.25	1	0.59	1	3	0	0.25	1	0.29375	0.375	5	3
P0CX43	60S ribosomal protein L1-A	RPL1A	9.72	24500	2.8875	2.25	2	0	0	0	0	0.25	1	0	0.25	1	0.721875	0.6875	4	3
P11491	Repressible alkaline phosphatase	PHO8	5.59	63000	0	0	0	0.5575	0.5	1	0	0.5	1	1.1175	0.75	2	0.41875	0.4375	4	3
P36006	Myosin-3	MYO3	9.36	142400	2.1575	1.25	2	0	0.25	1	0	0	0	0	0.25	1	0.539375	0.4375	4	3
P38555	GTP-binding protein YPT31/YPT8	YPT31	5.08	24500	0.54	0.5	1	0	0	0	1.995	0.75	2	0.5925	0.25	1	0.781875	0.375	4	3
P11353	Oxygen-dependent coproporphyrinogen-III oxidase	HEM13	6.8	37700	0.5325	0.5	1	0.445	0.25	1	0.575	0.75	2	0	0	0	0.388125	0.375	4	3
P05150	Ornithine carbamoyltransferase	ARG3	6.3	37800	0	0	0	0.5075	0.25	1	0.825	0.25	1	1.0175	0.75	2	0.5875	0.3125	4	3
P40215	External NADH-ubiquinone oxidoreductase 1, mitochondrial	NDE1	9.28	62700	0.4	0.25	1	1.2275	0.75	2	0	0	0	0.5125	0.25	1	0.535	0.3125	4	3
P38628	Phosphoacetylglucosamine mutase	PCM1	5.91	62000	0	0	0	0.595	0.25	1	0.6725	0.75	2	0.56	0.25	1	0.456875	0.3125	4	3
P48524	Ubiquitin ligase-binding protein BUL1	BUL1	8.65	109100	0	0.25	1	0.545	0.25	1	0.9875	0.75	2	0	0	0	0.383125	0.3125	4	3
P46971	Dolichyl-phosphate-mannose--protein mannosyltransferase 4	PMT4	6.93	87900	0	0.25	1	0.615	0.5	1	0	0.5	2	0	0	0	0.15375	0.3125	4	3
P22147	5'-3' exoribonuclease 1	XRN1	7.47	175400	0	0.25	1	0	0.25	1	0	0	0	0	0.75	2	0	0.3125	4	3
P39106	Alpha-1,3-mannosyltransferase MNN1	MNN1	7.24	88500	0.64	0.25	1	1.44	0.5	2	0	0	0	0.8175	0.25	1	0.724375	0.25	4	3
P00950	Phosphoglycerate mutase 1	GPM1	8.84	27600	0.465	0.25	1	0	0	0	0	0.25	1	0.595	0.5	2	0.265	0.25	4	3
P31116	Homoserine dehydrogenase	HOM6	7.44	38500	0	0	0	0.5	0.5	1	0	0.5	1	0	0.25	1	0.125	0.3125	3	3
P39730	Eukaryotic translation initiation factor 5B	FUN12	5.76	112200	1.065	0.5	1	0	0.25	1	0.595	0.25	1	0	0	0	0.415	0.25	3	3
P14020	Dolichol-phosphate mannosyltransferase	DPM1	7.88	30300	0.4425	0.25	1	0	0.25	1	0.8075	0.5	1	0	0	0	0.3125	0.25	3	3
P15303	Protein transport protein SEC23	SEC23	5.66	85300	0.575	0.5	1	0	0.25	1	0.6	0.25	1	0	0	0	0.29375	0.25	3	3
Q03177	WD repeat-containing protein YMR102C	YMR102C	8.69	94200	0	0	0	0.6075	0.25	1	0.7625	0.25	1	0	0.25	1	0.3425	0.1875	3	3
P49367	Homoaconitase, mitochondrial	LYS4	7.37	75100	0.5375	0.25	1	0	0	0	0	0.25	1	0.52	0.25	1	0.264375	0.1875	3	3
P38089	Protein phosphatase 2C homolog 4	PTC4	7.39	44100	0	0	0	0.44	0.25	1	0	0.25	1	0.4375	0.25	1	0.219375	0.1875	3	3
P40482	Protein transport protein SEC24	SEC24	6.23	103600	0	0.25	1	0.485	0.25	1	0	0	0	0	0.25	1	0.12125	0.1875	3	3
Q05359	Protein ERP1	ERP1	7.43	24700	0	0.25	1	0	0	0	0.4675	0.25	1	0	0.25	1	0.116875	0.1875	3	3
P32799	Cytochrome c oxidase subunit 6A, mitochondrial	COX13	8.18	15000	0	0	0	0	0.25	1	0	0.25	1	0	0.25	1	0	0.1875	3	3
P07264	3-isopropylmalate dehydratase	LEU1	5.9	85700	0	0	0	0	0	0	4.055	2.25	3	10.22	4.25	4	3.56875	1.625	7	2
P09950	5-aminolevulinate synthase, mitochondrial	HEM1	7.52	59300	0	0	0	0	0	0	0	0.5	2	4.8025	3.25	4	1.20063	0.9375	6	2
Q05911	Adenylosuccinate lyase	ADE13	6.43	54500	0	0	0	1.26	0.75	2	0	0	0	3.56	1.75	4	1.205	0.625	6	2
P19146	ADP-ribosylation factor 2	ARF2	7.34	20600	0	0	0	0	1	4	0.4725	0.75	2	0	0	0	0.118125	0.4375	6	2
P37012	Phosphoglucomutase 2	PGM2	6.62	63000	1.0875	2.25	2	6.4225	4.5	3	0	0	0	0	0	0	1.8775	1.6875	5	2
P41903	Peroxisomal acyl-coenzyme A thioester hydrolase 1	TES1	8.79	40200	0	0	0	0	0	0	0.9925	1	2	4.505	3.25	3	1.37437	1.0625	5	2
P05748	60S ribosomal protein L15-A	RPL15A	11.39	24400	1.3475	0.75	1	0	0	0	2.5525	2.5	4	0	0	0	0.975	0.8125	5	2
Q99247	Uncharacterized WD repeat-containing protein YOL087C	YOL087C	6.68	125300	0	0	0	0	0	0	1.8425	1.75	3	1.8875	1	2	0.9325	0.6875	5	2
P28274	CTP synthase 1	URA7	6.01	64700	0	0	0	0	0	0	0.4275	1.25	3	0.5525	1.25	2	0.245	0.625	5	2
P38061	60S ribosomal protein L32	RPL32	11.17	14800	1.7225	1.25	3	0	0	0	2.0175	1	2	0	0	0	0.935	0.5625	5	2
P32288	Glutamine synthetase	GLN1	6.34	41700	0	0	0	0	0	0	1.105	0.75	2	2.5825	1.25	3	0.921875	0.5	5	2
Q07655	Protein WHI4	WHI4	6.96	70600	0	0	0	1.0525	0.75	3	1.975	1	2	0	0	0	0.756875	0.4375	5	2
Q12427	Protein STB3	STB3	7.49	56200	0	0	0	1.3025	0.75	2	0	0	0	1.03	1	3	0.583125	0.4375	5	2
P38748	RING finger protein ETP1	ETP1	6.55	67500	2.41	1	3	1.38	0.5	2	0	0	0	0	0	0	0.9475	0.375	5	2
P0CT04	Protease B inhibitor 2	PBI2	6.8	8600	1.9175	0.5	1	1.8675	1	4	0	0	0	0	0	0	0.94625	0.375	5	2
P38970	Serine/threonine-protein kinase HAL5	HAL5	8.4	95400	0	0	0	0	0.5	2	0	0	0	0	1	3	0	0.375	5	2
P0CX64	Transposon Ty2-GR2 Gag-Pol polyprotein	TY2B-GR2	8.05	201900	3.9725	2.75	2	1.4625	1.75	2	0	0	0	0	0	0	1.35875	1.125	4	2
P09624	Dihydrolipoyl dehydrogenase, mitochondrial	LPD1	8.03	54000	0	0	0	0	0	0	0.4825	1	2	1.7175	1.25	2	0.55	0.5625	4	2
P32790	Actin cytoskeleton-regulatory complex protein SLA1	SLA1	5.88	135800	2.9125	1	2	2.6775	1	2	0	0	0	0	0	0	1.3975	0.5	4	2
P18899	Stress protein DDR48	DDR48	4.54	46200	1.875	0.75	2	2.4925	1	2	0	0	0	0	0	0	1.09187	0.4375	4	2
P22943	12 kDa heat shock protein	HSP12	5.38	11700	1.5175	0.75	2	2.5375	1	2	0	0	0	0	0	0	1.01375	0.4375	4	2
Q04792	Glutamate decarboxylase	GAD1	6.62	65900	0.5625	0.5	2	2.3675	1.25	2	0	0	0	0	0	0	0.7325	0.4375	4	2
P34760	Peroxiredoxin TSA1	TSA1	5.14	21600	0.565	0.25	1	3.0225	1.25	3	0	0	0	0	0	0	0.896875	0.375	4	2
P04801	Threonine--tRNA ligase, cytoplasmic	THS1	7.03	84500	0	0	0	0	0	0	0.98	0.5	2	0.8675	1	2	0.461875	0.375	4	2
P00817	Inorganic pyrophosphatase	IPP1	5.58	32300	0	0	0	1.27	0.5	2	1.61	1	2	0	0	0	0.72	0.375	4	2
P40483	Putative zinc metalloproteinase YIL108W	YIL108W	7.5	77400	2.875	1.25	3	0	0.25	1	0	0	0	0	0	0	0.71875	0.375	4	2
P32466	Low-affinity glucose transporter HXT3	HXT3	7.08	62500	0	0.25	1	1.1775	1.25	3	0	0	0	0	0	0	0.294375	0.375	4	2
P25451	Proteasome subunit beta type-3	PUP3	5.15	22600	0.8975	0.5	2	1.0875	0.75	2	0	0	0	0	0	0	0.49625	0.3125	4	2
Q07716	Altered inheritance of mitochondria protein 6	AIM6	5.59	44400	0.8375	0.75	2	0.445	0.5	2	0	0	0	0	0	0	0.320625	0.3125	4	2
P38635	Histidinol-phosphatase	HIS2	5.91	38600	0	0	0	0	0	0	0	0.25	1	2.095	1	3	0.52375	0.3125	4	2
Q02884	Elongator complex protein 4	ELP4	9.45	51100	0	0	0	0	0.75	2	0	0	0	0.625	0.5	2	0.15625	0.3125	4	2
P30605	Myo-inositol transporter 1	ITR1	6.54	63500	0	1	3	0.5075	0.25	1	0	0	0	0	0	0	0.126875	0.3125	4	2
P31384	Glucose-repressible alcohol dehydrogenase transcriptional effector	CCR4	6.84	94600	0	0	0	0	0.25	1	0	0	0	0.4075	1	3	0.101875	0.3125	4	2
P53852	Cysteine--tRNA ligase	YNL247W	6.86	87500	0	0	0	0	0.5	2	1.1125	0.5	2	0	0	0	0.278125	0.25	4	2
P38249	Eukaryotic translation initiation factor 3 subunit A	RPG1	6.3	110300	0	0	0	0	0.5	2	0.455	0.5	2	0	0	0	0.11375	0.25	4	2
P39714	(R,R)-butanediol dehydrogenase	BDH1	6.57	41600	0	0	0	0.425	0.75	3	0	0	0	0	0.25	1	0.10625	0.25	4	2
P38250	Increased sodium tolerance protein 2	IST2	8.98	105800	3.8325	4	2	0	0	0	0	0.25	1	0	0	0	0.958125	1.0625	3	2
P06168	Ketol-acid reductoisomerase, mitochondrial	ILV5	9.04	44300	0	0	0	0	0	0	0.585	0.5	1	3.5025	2.25	2	1.02188	0.6875	3	2
P00927	Threonine dehydratase, mitochondrial	ILV1	8.53	63800	0	0	0	0	0	0	0.54	0.25	1	0.8025	2.25	2	0.335625	0.625	3	2
Q06449	[PSI+] inducibility protein 3	PIN3	7.42	23500	3.205	1.75	2	0.405	0.25	1	0	0	0	0	0	0	0.9025	0.5	3	2
P51862	RHO1 GDP-GTP exchange protein 2	ROM2	9.2	152500	1.195	1.5	2	0	0	0	0.555	0.5	1	0	0	0	0.4375	0.5	3	2
P07702	L-2-aminoadipate reductase	LYS2	5.95	155200	1.7825	1	2	1.4575	0.75	1	0	0	0	0	0	0	0.81	0.4375	3	2
P39003	High-affinity hexose transporter HXT6	HXT6	7.75	62700	1.0725	0.5	1	2.1975	1	2	0	0	0	0	0	0	0.8175	0.375	3	2
P27809	Glycolipid 2-alpha-mannosyltransferase	KRE2	5.4	51400	1.23	0.5	1	0	0	0	1.7575	1	2	0	0	0	0.746875	0.375	3	2
P39522	Dihydroxy-acid dehydratase, mitochondrial	ILV3	7.83	62800	0	0	0	0	0	0	1.1	0.5	2	1.55	1	1	0.6625	0.375	3	2
P15790	Casein kinase II subunit alpha	CKA1	8.59	44600	0	0	0	1.08	0.5	1	0	0	0	1.34	1	2	0.605	0.375	3	2
P00942	Triosephosphate isomerase	TPI1	6.01	26800	1.255	0.5	1	0	0	0	0	0	0	1.1625	1	2	0.604375	0.375	3	2
P33775	Dolichyl-phosphate-mannose--protein mannosyltransferase 1	PMT1	6.68	92600	0	0	0	1.74	1.25	2	0.56	0.25	1	0	0	0	0.575	0.375	3	2
P22768	Argininosuccinate synthase	ARG1	5.62	46900	0	0	0	0	0	0	0.515	0.25	1	0.43	1.25	2	0.23625	0.375	3	2
P38891	Branched-chain-amino-acid aminotransferase, mitochondrial	BAT1	8.91	43600	0	0	0	0	0	0	0	0.25	1	2.085	1.25	2	0.52125	0.375	3	2
P40212	60S ribosomal protein L13-B	RPL13B	11.08	22500	1.26	1	2	0	0	0	0	0	0	0	0.5	1	0.315	0.375	3	2
P0CX39	40S ribosomal protein S8-A	RPS8A	10.67	22500	0.9425	0.5	2	0	0	0	1.095	0.75	1	0	0	0	0.509375	0.3125	3	2
P07262	NADP-specific glutamate dehydrogenase 1	GDH1	5.69	49500	0.6925	0.25	1	0	0	0	0.9925	1	2	0	0	0	0.42125	0.3125	3	2
P00899	Anthranilate synthase component 1	TRP2	5.86	56700	0	0	0	0	0	0	0.62	0.5	1	0.715	0.75	2	0.33375	0.3125	3	2
Q03529	Ceramide very long chain fatty acid hydroxylase SCS7	SCS7	6.55	44900	0.475	0.25	1	0.5525	1	2	0	0	0	0	0	0	0.256875	0.3125	3	2
P34216	EH domain-containing and endocytosis protein 1	EDE1	4.72	150700	0	0.25	1	1.8625	1	2	0	0	0	0	0	0	0.465625	0.3125	3	2
Q04491	Protein transport protein SEC13	SEC13	5.73	33000	0	0	0	0	0	0	0	0.25	1	1.09	1	2	0.2725	0.3125	3	2
P23337	Glycogen [starch] synthase isoform 1	GSY1	6.02	80500	1.095	0.5	2	0.9525	0.5	1	0	0	0	0	0	0	0.511875	0.25	3	2
P38221	Phosphatidate cytidylyltransferase	CDS1	8.57	51800	0	0	0	1.4075	0.75	2	0.6225	0.25	1	0	0	0	0.5075	0.25	3	2
P32599	Fimbrin	SAC6	5.48	71700	0.4325	0.25	1	1.4925	0.75	2	0	0	0	0	0	0	0.48125	0.25	3	2
P00890	Citrate synthase, mitochondrial	CIT1	8.29	53300	0.575	0.5	1	1.06	0.5	2	0	0	0	0	0	0	0.40875	0.25	3	2
P06738	Glycogen phosphorylase	GPH1	5.62	103200	0.595	0.25	1	0.9625	0.75	2	0	0	0	0	0	0	0.389375	0.25	3	2
P32578	SNF1 protein kinase subunit beta-1	SIP1	6.58	91000	0	0	0	0	0	0	0.535	0.25	1	0.875	0.75	2	0.3525	0.25	3	2
P25655	General negative regulator of transcription subunit 1	CDC39	6.44	240100	1.3175	0.75	2	0.62	0.25	1	0	0	0	0	0	0	0.484375	0.25	3	2
P04173	3-isopropylmalate dehydrogenase	LEU2	5.76	38900	0	0	0	0.5425	0.5	1	0	0	0	0.5325	0.5	2	0.26875	0.25	3	2
P05755	40S ribosomal protein S9-B	RPS9B	10.1	22300	0.4575	0.75	2	0	0	0	0.585	0.25	1	0	0	0	0.260625	0.25	3	2
P53839	Glyoxylate reductase 1	GOR1	6.34	38800	0.65	0.75	2	0	0.25	1	0	0	0	0	0	0	0.1625	0.25	3	2
P33334	Pre-mRNA-splicing factor 8	PRP8	7.3	279300	0	0.25	1	0	0	0	0	0	0	0.5	0.75	2	0.125	0.25	3	2
Q04371	Protein-glutamate O-methyltransferase	YMR027W	5.64	54100	0.4025	0.25	1	0.975	0.5	2	0	0	0	0	0	0	0.344375	0.1875	3	2
P43590	Uncharacterized peptidase YFR006W	YFR006W	6.16	61700	0	0	0	0	0	0	0.92	0.5	2	0.405	0.25	1	0.33125	0.1875	3	2
P14120	60S ribosomal protein L30	RPL30	9.8	11400	0.855	0.5	2	0	0	0	0.4325	0.25	1	0	0	0	0.321875	0.1875	3	2
P04911	Histone H2A.1	HTA1	10.67	14000	0	0	0	0.57	0.25	1	0	0	0	0.53	0.5	2	0.275	0.1875	3	2
P38321	Uncharacterized protein YBR225W	YBR225W	8.18	101200	0	0	0	0	0	0	0.41	0.25	1	0.58	0.5	2	0.2475	0.1875	3	2
P43621	Coatomer subunit delta	RET2	5.2	60600	0	0	0	0	0.25	1	0	0	0	1.015	0.5	2	0.25375	0.1875	3	2
Q02805	Protein ROD1	ROD1	8.79	92300	0	0	0	0	0.5	2	0	0	0	0.615	0.25	1	0.15375	0.1875	3	2
P04807	Hexokinase-2	HXK2	5.3	53900	0	0	0	0	0	0	0.42	0.25	1	0	0.5	2	0.105	0.1875	3	2
P53739	Flippase kinase 1	FPK1	7.97	100500	0	0	0	0	0	0	0	0.5	2	0	0.25	1	0	0.1875	3	2
Q12499	Nucleolar protein 58	NOP58	8.94	56900	0	0	0	0.535	0.5	1	1.1325	0.5	1	0	0	0	0.416875	0.25	2	2
P32332	Mitochondrial oxaloacetate transport protein	OAC1	9.55	35100	0	0	0	0	0	0	0.5825	0.5	1	0.4625	0.5	1	0.26125	0.25	2	2
P39006	Phosphatidylserine decarboxylase proenzyme 1, mitochondrial	PSD1	9.1	56600	0.675	0.25	1	0.8825	0.5	1	0	0	0	0	0	0	0.389375	0.1875	2	2
P53633	Prenylated Rab acceptor 1	YIP3	8.41	19400	1.1425	0.5	1	0	0	0	0.4025	0.25	1	0	0	0	0.38625	0.1875	2	2
P39986	Manganese-transporting ATPase 1	SPF1	6.6	135200	0	0	0	0.56	0.25	1	0.76	0.5	1	0	0	0	0.33	0.1875	2	2
Q05506	Arginine--tRNA ligase, cytoplasmic	YDR341C	6.79	69500	0	0	0	0	0	0	0.6525	0.5	1	0.545	0.25	1	0.299375	0.1875	2	2
P39933	Transcription factor IIIA	PZF1	8.54	50000	0	0	0	0.5025	0.25	1	0.51	0.5	1	0	0	0	0.253125	0.1875	2	2
P23594	Serine/threonine-protein phosphatase PP2A-1 catalytic subunit	PPH21	4.79	41900	0.4325	0.25	1	0	0	0	0	0	0	0.45	0.5	1	0.220625	0.1875	2	2
P47818	Protein CCC1	CCC1	5.1	34200	0	0	0	1.205	0.5	1	0	0.25	1	0	0	0	0.30125	0.1875	2	2
P36026	Ubiquitin carboxyl-terminal hydrolase 11	UBP11	8.38	82700	0	0.25	1	0	0	0	1.125	0.5	1	0	0	0	0.28125	0.1875	2	2
P16120	Threonine synthase	THR4	5.64	57400	0	0.25	1	0	0	0	0	0	0	1.065	0.5	1	0.26625	0.1875	2	2
P38205	Multisite-specific tRNA:(cytosine-C(5))-methyltransferase	NCL1	7.36	77800	0	0	0	0	0	0	0	0.25	1	0.62	0.5	1	0.155	0.1875	2	2
Q12429	Diphthine--ammonia ligase	DPH6	5.88	77900	0	0	0	0.5625	0.5	1	0	0	0	0	0.25	1	0.140625	0.1875	2	2
Q08484	GTPase-activating protein GYP1	GYP1	7.21	73200	0	0	0	0	0.25	1	0.52	0.5	1	0	0	0	0.13	0.1875	2	2
P53909	Adenine deaminase	AAH1	5.4	39600	0	0	0	0	0.5	1	0	0	0	0.505	0.25	1	0.12625	0.1875	2	2
P38295	Medium-chain fatty acid ethyl ester synthase/esterase 2	EHT1	7.8	51200	0.43	0.5	1	0	0.25	1	0	0	0	0	0	0	0.1075	0.1875	2	2
P41940	Mannose-1-phosphate guanyltransferase	PSA1	6.34	39500	0.42	0.25	1	0	0	0	0	0	0	0	0.5	1	0.105	0.1875	2	2
P41277	Glycerol-1-phosphate phosphohydrolase 1	GPP1	5.55	27900	0	0.25	1	0	0.5	1	0	0	0	0	0	0	0	0.1875	2	2
P32843	Mitochondrial escape protein 2	YME2	8.92	96600	0	0.5	1	0	0.25	1	0	0	0	0	0	0	0	0.1875	2	2
P46784	40S ribosomal protein S10-B	RPS10B	9.07	12700	0	0.5	1	0	0	0	0	0.25	1	0	0	0	0	0.1875	2	2
P36126	Phospholipase D1	SPO14	7.59	195100	0	0.5	1	0	0	0	0	0	0	0	0.25	1	0	0.1875	2	2
P47043	Zinc-responsive transcriptional regulator ZAP1	ZAP1	7.02	98800	0.79	0.25	1	0	0	0	0.58	0.25	1	0	0	0	0.3425	0.125	2	2
P38217	Importin subunit beta-2	KAP104	4.65	103600	0.515	0.25	1	0.8025	0.25	1	0	0	0	0	0	0	0.329375	0.125	2	2
P10869	Aspartokinase	HOM3	6.67	58100	0.685	0.25	1	0.605	0.25	1	0	0	0	0	0	0	0.3225	0.125	2	2
P25367	[PIN+] prion protein RNQ1	RNQ1	6.64	42600	0.6775	0.25	1	0.5275	0.25	1	0	0	0	0	0	0	0.30125	0.125	2	2
P47125	Indoleamine 2,3-dioxygenase	BNA2	8.02	50700	0.6225	0.25	1	0.5	0.25	1	0	0	0	0	0	0	0.280625	0.125	2	2
Q12324	Calcium channel YVC1	YVC1	5.38	77900	0.615	0.25	1	0.505	0.25	1	0	0	0	0	0	0	0.28	0.125	2	2
P53008	Mannosyl-oligosaccharide glucosidase	CWH41	5.07	96400	0.5225	0.25	1	0.5025	0.25	1	0	0	0	0	0	0	0.25625	0.125	2	2
P47116	Serine/threonine-protein kinase PTK2/STK2	PTK2	8.88	91300	0.4425	0.25	1	0.4275	0.25	1	0	0	0	0	0	0	0.2175	0.125	2	2
P19145	General amino-acid permease GAP1	GAP1	8.47	65600	0.43	0.25	1	0.4075	0.25	1	0	0	0	0	0	0	0.209375	0.125	2	2
P09440	C-1-tetrahydrofolate synthase, mitochondrial	MIS1	8.66	106200	0	0	0	0	0	0	0	0.25	1	0.7375	0.25	1	0.184375	0.125	2	2
P38687	Signal recognition particle subunit SRP68	SRP68	8.75	69000	0	0.25	1	0	0	0	0	0	0	0.665	0.25	1	0.16625	0.125	2	2
Q06142	Importin subunit beta-1	KAP95	4.64	94700	0.6625	0.25	1	0	0.25	1	0	0	0	0	0	0	0.165625	0.125	2	2
P54783	D-arabinono-1,4-lactone oxidase	ALO1	6.8	59500	0.5725	0.25	1	0	0.25	1	0	0	0	0	0	0	0.143125	0.125	2	2
P05738	60S ribosomal protein L9-A	RPL9A	9.73	21600	0	0	0	0	0.25	1	0.5675	0.25	1	0	0	0	0.141875	0.125	2	2
P11972	Protein SST2	SST2	8.57	79700	0.56	0.25	1	0	0.25	1	0	0	0	0	0	0	0.14	0.125	2	2
Q03559	Uncharacterized protein YMR295C	YMR295C	7.05	22200	0	0.25	1	0	0	0	0.55	0.25	1	0	0	0	0.1375	0.125	2	2
P53894	Serine/threonine-protein kinase CBK1	CBK1	7.91	86900	0	0	0	0.55	0.25	1	0	0.25	1	0	0	0	0.1375	0.125	2	2
P40462	Protein TMA108	TMA108	6.54	107700	0	0	0	0	0.25	1	0	0	0	0.5475	0.25	1	0.136875	0.125	2	2
P32836	GTP-binding nuclear protein GSP2/CNR2	GSP2	6.68	25000	0	0	0	0	0.25	1	0.53	0.25	1	0	0	0	0.1325	0.125	2	2
P36117	Arrestin-related trafficking adapter 6	ALY1	6.02	102500	0.5275	0.25	1	0	0.25	1	0	0	0	0	0	0	0.131875	0.125	2	2
P33755	Nuclear protein localization protein 4	NPL4	5.73	65700	0	0.25	1	0.5175	0.25	1	0	0	0	0	0	0	0.129375	0.125	2	2
P38788	Ribosome-associated complex subunit SSZ1	SSZ1	5.05	58200	0	0.25	1	0	0	0	0	0	0	0.4975	0.25	1	0.124375	0.125	2	2
P53316	Uncharacterized RNA-binding protein YGR250C	YGR250C	5.35	89500	0.475	0.25	1	0	0.25	1	0	0	0	0	0	0	0.11875	0.125	2	2
P33748	Zinc finger protein MSN2	MSN2	6.57	77800	0	0	0	0	0	0	0.4325	0.25	1	0	0.25	1	0.108125	0.125	2	2
Q06479	F-box protein YLR352W	YLR352W	7.56	93100	0	0	0	0	0	0	0.4175	0.25	1	0	0.25	1	0.104375	0.125	2	2
P05626	ATP synthase subunit 4, mitochondrial	ATP4	9.13	26900	0.4075	0.25	1	0	0.25	1	0	0	0	0	0	0	0.101875	0.125	2	2
P19263	Mediator of RNA polymerase II transcription subunit 14	RGR1	8.75	123300	0	0.25	1	0	0	0	0	0.25	1	0	0	0	0	0.125	2	2
P32905	40S ribosomal protein S0-A	RPS0A	4.72	28000	0	0.25	1	0	0.25	1	0	0	0	0	0	0	0	0.125	2	2
P38079	Protein YRO2	YRO2	9.19	38700	0	0.25	1	0	0	0	0	0.25	1	0	0	0	0	0.125	2	2
P38116	ADP-ribosylation factor-like protein 1	ARL1	4.92	20400	0	0.25	1	0	0.25	1	0	0	0	0	0	0	0	0.125	2	2
Q12452	3-keto-steroid reductase	ERG27	8.32	39700	0	0.25	1	0	0.25	1	0	0	0	0	0	0	0	0.125	2	2
P53332	Phosphopantetheine adenylyltransferase	CAB4	6.32	34300	0	0.25	1	0	0	0	0	0.25	1	0	0	0	0	0.125	2	2
P53281	LAS seventeen-binding protein 1	LSB1	5.21	26100	0	0.25	1	0	0	0	0	0.25	1	0	0	0	0	0.125	2	2
P32563	V-type proton ATPase subunit a, vacuolar isoform	VPH1	5.48	95500	0	0	0	0	0.25	1	0	0.25	1	0	0	0	0	0.125	2	2
P40363	S-formylglutathione hydrolase	YJL068C	6.71	33900	0	0	0	0	0	0	0	0.25	1	0	0.25	1	0	0.125	2	2
Q01217	Protein ARG5,6, mitochondrial	ARG5,6	8.27	94800	0	0	0	0	0	0	0	0.25	1	0	0.25	1	0	0.125	2	2
P08536	Sulfate adenylyltransferase	MET3	5.82	57700	0	0	0	4.215	2.5	4	0	0	0	0	0	0	1.05375	0.625	4	1
P06208	2-isopropylmalate synthase	LEU4	6.01	68400	0	0	0	0	0	0	0	0	0	4.4475	2.75	3	1.11187	0.6875	3	1
Q04894	NADP-dependent alcohol dehydrogenase 6	ADH6	6.74	39600	0	0	0	0	0	0	2.4625	1	3	0	0	0	0.615625	0.25	3	1
P36136	Sedoheptulose 1,7-bisphosphatase	SHB17	5.96	31000	0	0	0	0	0	0	0	0	0	0.5825	1	3	0.145625	0.25	3	1
P22133	Malate dehydrogenase, cytoplasmic	MDH2	6.9	40700	0	0	0	0	0	0	0	0	0	0.67	0.75	3	0.1675	0.1875	3	1
P38701	40S ribosomal protein S20	RPS20	9.52	13900	3.025	2	2	0	0	0	0	0	0	0	0	0	0.75625	0.5	2	1
P54785	Transcriptional activator/repressor MOT3	MOT3	8.75	54300	2.1925	1.75	2	0	0	0	0	0	0	0	0	0	0.548125	0.4375	2	1
P36013	NAD-dependent malic enzyme, mitochondrial	MAE1	8.18	74300	0	0	0	0	0	0	0	0	0	2.07	1.75	2	0.5175	0.4375	2	1
P0C0W1	40S ribosomal protein S22-A	RPS22A	9.94	14600	1.7725	1	2	0	0	0	0	0	0	0	0	0	0.443125	0.25	2	1
P00830	ATP synthase subunit beta, mitochondrial	ATP2	5.71	54800	0	0	0	0	0	0	0	0	0	0.8	1	2	0.2	0.25	2	1
P35197	ADP-ribosylation factor GTPase-activating protein GCS1	GCS1	5.92	39300	0.515	1	2	0	0	0	0	0	0	0	0	0	0.12875	0.25	2	1
P39016	Suppressor protein MPT5	MPT5	8.03	95400	2.045	0.75	2	0	0	0	0	0	0	0	0	0	0.51125	0.1875	2	1
P0C2H6	60S ribosomal protein L27-A	RPL27A	10.36	15500	1.6975	0.75	2	0	0	0	0	0	0	0	0	0	0.424375	0.1875	2	1
P23615	Transcription elongation factor SPT6	SPT6	5.01	168200	0	0	0	0	0	0	0	0	0	1.11	0.75	2	0.2775	0.1875	2	1
P38817	ADP-ribosylation factor-binding protein GGA2	GGA2	6.49	64300	0	0	0	0.96	0.75	2	0	0	0	0	0	0	0.24	0.1875	2	1
P17536	Tropomyosin-1	TPM1	4.61	23500	0.6225	0.75	2	0	0	0	0	0	0	0	0	0	0.155625	0.1875	2	1
Q05779	Ubiquinone biosynthesis protein COQ9, mitochondrial	COQ9	8.79	29900	0	0	0	0	0	0	0	0	0	0.52	0.75	2	0.13	0.1875	2	1
P02309	Histone H4	HHF1	11.36	11400	0.5125	0.75	2	0	0	0	0	0	0	0	0	0	0.128125	0.1875	2	1
P22579	Transcriptional regulatory protein SIN3	SIN3	5.62	174700	0	0	0	0	0	0	0	0	0	0.5125	0.75	2	0.128125	0.1875	2	1
P11484	Ribosome-associated molecular chaperone SSB1	SSB1	5.44	66600	0	0	0	0	0	0	0	0	0	0.4825	0.75	2	0.120625	0.1875	2	1
P07277	Mevalonate kinase	ERG12	5.59	48400	0	0	0	0.4625	0.75	2	0	0	0	0	0	0	0.115625	0.1875	2	1
Q04178	Hypoxanthine-guanine phosphoribosyltransferase	HPT1	5.69	25200	0	0	0	0	0	0	0	0	0	0	0.75	2	0	0.1875	2	1
P14747	Serine/threonine-protein phosphatase 2B catalytic subunit A2	CMP2	6.35	68500	0.8625	0.5	2	0	0	0	0	0	0	0	0	0	0.215625	0.125	2	1
P33892	eIF-2-alpha kinase activator GCN1	GCN1	5.27	296500	0	0	0	0	0	0	0	0	0	0.8425	0.5	2	0.210625	0.125	2	1
P40531	Protein GVP36	GVP36	4.97	36600	0.8175	0.5	2	0	0	0	0	0	0	0	0	0	0.204375	0.125	2	1
P16550	Protein APA1	APA1	5.02	36500	0.675	0.5	2	0	0	0	0	0	0	0	0	0	0.16875	0.125	2	1
P38330	Protein RMD9-like, mitochondrial	YBR238C	7.52	83700	0	0	0	0	0	0	0.66	0.5	2	0	0	0	0.165	0.125	2	1
Q06625	Glycogen debranching enzyme	GDB1	5.77	174900	0	0	0	0	0	0	0	0	0	0.5575	0.5	2	0.139375	0.125	2	1
P36068	SWI5-dependent HO expression protein 2	SHE2	4.98	28200	0	0	0	0.5475	0.5	2	0	0	0	0	0	0	0.136875	0.125	2	1
P07258	Carbamoyl-phosphate synthase arginine-specific small chain	CPA1	7.3	45300	0	0	0	0	0	0	0	0	0	0.5425	0.5	2	0.135625	0.125	2	1
P15705	Heat shock protein STI1	STI1	5.59	66200	0.5025	0.5	2	0	0	0	0	0	0	0	0	0	0.125625	0.125	2	1
P39692	Sulfite reductase [NADPH] flavoprotein component	MET10	5.27	114800	0	0	0	0	0.5	2	0	0	0	0	0	0	0	0.125	2	1
