# Supplementary material for: Gcn5p and Ubp8p Affect Protein Ubiquitylation and Cell Proliferation by Altering the Fermentative/Respiratory Flux Balance in Saccharomyces cerevisiae
Source: mBio. 2020 Aug 11;11(4):e01504-20. doi: 10.1128/mBio.01504-20 (PMC7439465; doi:10.1128/mBio.01504-20)
Supplement: TABLE S2 [file mBio.01504-20-st002.xls]

## Sheet: Total 103 DEP DAve 0.4-DCI 5
Supplementary Table 2. Complete list of differentially expressed Ub-proteins resulted from the MAProMa comparison of ubp8∆, gcn5∆ and ubp8∆/gcn5∆ strains versus WT condition For each protein are reported: Uniprot Accession, Reference, Gene name, Molecular Function, pI, MW, Score, Spectral Counts (SpCs), Frequency, DAve and DCI. Frequency indicates how many times a given protein has been identifie…
Uniprot Accession	Reference	Gene Name	Molecular Function	pI	MW	WT			Ubp8∆			Gcn5∆			Ubp8-Gcn5∆			Total				WT vs Ubp8∆		WT vs Gcn5∆		WT vs Ubp8-Gcn5∆
						Score*	Spectral Count*	Frequency	Score*	Spectral Count*	Frequency	Score*	Spectral Count*	Frequency	Score*	Spectral Count*	Frequency	Score*	Spectral Count*	Frequency	Overall Frequency on 4 Groups	DAVE	DCI	DAVE	DCI	DAVE	DCI
P49089	Asparagine synthetase [glutamine-hydrolyzing] 1	ASN1	Biosynthesis of amino acids	6.11	64400	0.865	0.75	2	7.2225	3.75	4	19.9325	10	4	27.1225	14.5	4	13.7856	7.25	14	4	-1.33333	-6.75	-1.72093	-49.7188	-1.80328	-104.844
P49090	Asparagine synthetase [glutamine-hydrolyzing] 2	ASN2	Biosynthesis of amino acids	5.87	64600	6.5975	4.5	3	15.3725	6.5	4	38.1125	18.25	4	44.925	22.5	4	26.2519	12.9375	15	4	-0.363636	-11	-1.20879	-156.406	-1.33333	-243
P07342	Acetolactate synthase catalytic subunit, mitochondrial	ILV2	Biosynthesis of amino acids	8.51	74900	2.2675	1	2	1.8725	1	3	9.015	5.25	4	9.365	4.25	4	5.63	2.875	13	4	0	0	-1.36	-13.2812	-1.2381	-8.53125
P25605	Acetolactate synthase small subunit, mitochondrial	ILV6	Biosynthesis of amino acids	6.52	34000	7.95	3	2	17.7075	10.5	4	24.215	11.75	4	16.3425	9.75	4	16.5538	8.75	14	4	-1.11111	-50.625	-1.18644	-64.5312	-1.05882	-43.0312
P07264	3-isopropylmalate dehydratase	LEU1	Biosynthesis of amino acids	5.9	85700	0	0	0	0	0	0	4.055	2.25	3	10.22	4.25	4	3.56875	1.625	7	2	0	0	-2	-2.53125	-2	-9.03125
P06106	Homocysteine/cysteine synthase	MET17	Biosynthesis of amino acids	6.43	48600	20.39	10.25	4	51.7775	26.25	4	26.7125	16.25	4	32.2	19	4	32.77	17.9375	16	4	-0.876712	-292	-0.45283	-79.5	-0.598291	-127.969
P05694	5-methyltetrahydropteroyltriglutamate--homocysteine methyltransferase	MET6	Biosynthesis of amino acids	6.47	85800	2.64	3	4	4.56	3	4	5.09	3.25	4	11.1775	7	4	5.86688	4.0625	16	4	0	0	-0.08	-0.78125	-0.8	-20
P37291	Serine hydroxymethyltransferase, cytosolic	SHM2	Biosynthesis of amino acids	7.43	52200	1.5325	0.5	2	8.555	4	4	10.7225	6.25	4	16.77	9.75	4	9.395	5.125	14	4	-1.55556	-7.875	-1.7037	-19.4062	-1.80488	-47.4062
P00931	Tryptophan synthase	TRP5	Biosynthesis of amino acids	6.51	76600	0	0.25	1	0	0.25	1	5.505	3.5	4	0.5425	1.25	3	1.51188	1.3125	9	4	0	0	-1.73333	-6.09375	-1.33333	-0.75
P14742	Glutamine--fructose-6-phosphate aminotransferase [isomerizing]	GFA1	Biosynthesis of amino sugar	6.43	80000	3.3	2.75	2	7.65	5	4	12.8625	7.75	4	10.62	8	4	8.60812	5.875	14	4	-0.580645	-8.71875	-0.952381	-26.25	-0.976744	-28.2188
Q00955	Acetyl-CoA carboxylase	ACC1	Fatty acid biosynthesis	6.28	250200	4.265	2.75	2	6.94	5.75	4	2.9325	2.5	4	6.555	4.5	4	5.17312	3.875	14	4	-0.705882	-12.75	0.0952381	0.65625	-0.482759	-6.34375
P07149	Fatty acid synthase subunit beta	FAS1	Fatty acid biosynthesis	5.92	228500	8.4075	4.75	4	10.335	7.75	4	10.9625	7.25	4	15.355	8.5	4	11.265	7.0625	16	4	-0.48	-18.75	-0.416667	-15	-0.5666	-24.8438
P19097	Fatty acid synthase subunit alpha	FAS2	Fatty acid biosynthesis	5.44	206800	10.0025	6.75	4	19.8725	10.75	4	4.59	4.5	4	9.055	7.25	4	10.88	7.3125	16	4	-0.457143	-35	0.4	12.6562	-0.0714286	-3.5
P11154	Pyruvate carboxylase 1	PYC1	Gluconeogenesis	6.23	130000	0.405	0.25	1	1.675	1.5	4	2.3775	2.5	4	7.7775	4.75	4	3.05875	2.25	13	4	-1.42857	-1.09375	-1.63636	-3.09375	-1.8	-11.25
P10614	Lanosterol 14-alpha demethylase	ERG11	Steroid biosynthesis	8.66	60700	5.575	3.25	3	10.655	9	4	3.59	2.5	4	8.7075	5.75	4	7.13187	5.125	15	4	-0.938776	-35.2188	0.26087	2.15625	-0.555556	-11.25
P08524	Farnesyl pyrophosphate synthase	ERG20	Terpenoid biosynthesis	5.47	40500	3.72	3	3	5.8775	4.25	4	3.39	3.25	3	1.6925	1.25	3	3.67	2.9375	13	4	-0.344828	-4.53125	-0.08	-0.78125	0.823529	3.71875
P02406	60S ribosomal protein L28	RPL28	Ribosomal proteins	10.62	16700	4.615	7.5	4	3.015	3.5	4	13.3425	13	4	6.835	6	4	6.95188	7.5	16	4	0.727273	22	-0.536585	-56.375	0.222222	10.125
P14126	60S ribosomal protein L3	RPL3	Ribosomal proteins	10.29	43700	12.3775	10	4	20.44	17	4	44.1875	26	4	36.3375	28.5	4	28.3356	20.375	16	4	-0.518519	-94.5	-0.888889	-288	-0.961039	-356.125
P05759	Ubiquitin-40S ribosomal protein S31	RPS31	Ribosomal proteins	9.86	17200	148.09	130.5	4	54.305	39.75	4	57.6741	22.75	4	18.9475	14	4	63.5981	51.75	16	4	1.06608	7725.09	1.4062	8256.34	1.61246	8417.12
P26786	40S ribosomal protein S7-A	RPS7A	Ribosomal proteins	9.83	21600	8.345	8	4	9.29	7	4	9.375	6.5	4	6.96	4	4	8.4925	6.375	16	4	0.133333	7.5	0.206897	10.875	0.666667	24
P40059	Transcriptional regulatory protein DOT6	DOT6	Ribosome biogenesis	9.48	73000	0.97	1.5	3	0	0	0	4.8125	4.5	4	0.4375	0.25	1	1.555	1.5625	8	3	2	1.125	-1	-9	1.42857	1.09375
Q12100	Probable serine/threonine-protein kinase RTK1	RTK1	Ribosome biogenesis	8.28	69600	8.055	6	4	3.4475	4	4	9.4975	7.75	4	8.7925	6	4	7.44813	5.9375	16	4	0.4	10	-0.254545	-12.0312	0	0
P14164	ARS-binding factor 1	ABF1	Protein biosynthesis-Transcription	5.07	81700	4.305	2	2	18.88	9.5	4	23.2675	14	4	35.1125	17.25	4	20.3912	10.6875	14	4	-1.30435	-43.125	-1.5	-96	-1.58442	-146.781
P26798	Protein INO2	INO2	Protein biosynthesis-Transcription	6.25	34200	4.675	2.5	3	6.3625	4	4	5.45	3	4	1.615	1.75	2	4.52562	2.8125	13	4	-0.461538	-4.875	-0.181818	-1.375	0.352941	1.59375
P12962	Cap-associated protein CAF20	CAF20	Protein biosynthesis-Translation	5.96	18200	2.225	2	2	12.75	6.25	4	9.445	4.5	4	10.32	5.25	4	8.685	4.5	14	4	-1.0303	-17.5312	-0.769231	-8.125	-0.896552	-11.7812
P32324	Elongation factor 2	EFT1	Protein biosynthesis-Translation	6.32	93200	1.545	2	4	4.4025	3.75	4	2.71	2.5	3	1.3375	1.25	4	2.49875	2.375	15	4	-0.608696	-5.03125	-0.222222	-1.125	0.461538	1.21875
P23301	Eukaryotic translation initiation factor 5A-1	HYP2	Protein biosynthesis-Translation	4.96	17100	1.24	1.5	3	2.2875	1.5	2	5.815	3.75	4	4.66	2.75	4	3.50062	2.375	13	4	0	0	-0.857143	-5.90625	-0.588235	-2.65625
Q01560	Nucleolar protein 3	NPL3	Protein biosynthesis-Translation	5.54	45400	10.9325	7	2	24.09	13.75	4	22.9375	12.5	4	22.7525	14	4	20.1781	11.8125	14	4	-0.650602	-70.0312	-0.564103	-53.625	-0.666667	-73.5
P25567	RNA-binding protein SRO9	SRO9	Protein biosynthesis-Translation	8.9	48000	26.1375	17.5	4	30.39	17.75	4	64.8825	37.5	4	42.9575	28	4	41.0919	25.1875	16	4	-0.0141844	-4.40625	-0.727273	-550	-0.461538	-238.875
P02994	Elongation factor 1-alpha	TEF1	Protein biosynthesis-Translation	9.04	50000	10.1925	7.5	4	21.02	11.5	4	18.075	11.75	4	22.08	14.25	4	17.8419	11.25	16	4	-0.421053	-38	-0.441558	-40.9062	-0.62069	-73.4062
P10081	ATP-dependent RNA helicase eIF4A	TIF1	Protein biosynthesis-Translation	5.12	44700	3.4475	1.75	4	1.1675	1	3	5.385	2.75	4	5.7075	4	4	3.92687	2.375	15	4	0.545455	1.03125	-0.444444	-2.25	-0.782609	-6.46875
P16521	Elongation factor 3A	YEF3	Protein biosynthesis-Translation	6.05	115900	2.0325	2	4	7.2775	4.75	4	3.8275	2.5	4	10.01	6	4	5.78688	3.8125	16	4	-0.814815	-9.28125	-0.222222	-1.125	-1	-16
P00549	Pyruvate kinase 1	CDC19	Glycolysis	7.68	54500	2.1625	1	2	8.22	4.5	4	1.7625	1.25	3	8.77	4.5	4	5.22875	2.8125	13	4	-1.27273	-9.625	-0.222222	-0.28125	-1.27273	-9.625
P00924	Enolase 1	ENO1	Glycolysis	6.62	46800	6.3125	5	4	14.21	8.75	4	12.185	7.25	4	18.34	10.25	4	12.7619	7.8125	16	4	-0.545455	-25.7812	-0.367347	-13.7812	-0.688525	-40.0312
P00925	Enolase 2	ENO2	Glycolysis	6	46900	8.165	6.25	4	24.2875	12.5	4	19.2125	11.25	4	33.66	16.75	4	21.3313	11.6875	16	4	-0.666667	-58.5938	-0.571429	-43.75	-0.913043	-120.75
P14540	Fructose-bisphosphate aldolase	FBA1	Glycolysis	5.78	39600	5.66	3.75	4	14.2975	7.25	4	16.8825	10	4	18.635	12.5	4	13.8688	8.375	16	4	-0.636364	-19.25	-0.909091	-42.9688	-1.07692	-71.0938
P16861	ATP-dependent 6-phosphofructokinase subunit alpha	PFK1	Glycolysis	6.39	107900	0	0	0	0	0.25	1	2.045	1.75	3	5.255	3.5	3	1.825	1.375	7	3	-2	-0.03125	-2	-1.53125	-2	-6.125
P16862	ATP-dependent 6-phosphofructokinase subunit beta	PFK2	Glycolysis	6.67	104600	0	0	0	0.61	0.25	1	1.545	0.75	3	6.5675	4	4	2.18063	1.25	8	3	-2	-0.03125	-2	-0.28125	-2	-8
P12709	Glucose-6-phosphate isomerase	PGI1	Glycolysis	6.46	61300	21.78	13	4	31.38	17.75	4	35.4175	18.25	4	57.3275	28.75	4	36.4763	19.4375	16	4	-0.308943	-73.0312	-0.336	-82.0312	-0.754491	-328.781
P00560	Phosphoglycerate kinase	PGK1	Glycolysis	7.61	44700	3.5575	2.25	4	5.3525	4	4	9.915	5.25	4	12.63	8.75	4	7.86375	5.0625	16	4	-0.56	-5.46875	-0.8	-11.25	-1.18182	-35.75
P32327	Pyruvate carboxylase 2	PYC2	Glycolysis	6.51	130100	2.8375	1.25	2	2.435	1.5	2	6.065	4.75	4	8.1775	6	4	4.87875	3.375	12	4	-0.181818	-0.34375	-1.16667	-10.5	-1.31034	-17.2188
P00358	Glyceraldehyde-3-phosphate dehydrogenase 2	TDH2	Glycolysis	6.96	35800	2.335	2	4	1.4725	1.75	3	3.285	4.25	4	3.6875	4.75	4	2.695	3.1875	15	4	0.133333	0.46875	-0.72	-7.03125	-0.814815	-9.28125
P00359	Glyceraldehyde-3-phosphate dehydrogenase 3	TDH3	Glycolysis	6.96	35700	13.2575	6.5	4	17.59	8.75	4	24.385	13.25	4	25.56	14.5	4	20.1981	10.75	16	4	-0.295082	-17.1562	-0.683544	-66.6562	-0.761905	-84
P00330	Alcohol dehydrogenase 1	ADH1	Energy metabolism-Fermentation	6.68	36800	6.395	3	4	10.19	4	4	7.5775	5.25	4	7.5	4	4	7.91563	4.0625	16	4	-0.285714	-3.5	-0.545455	-9.28125	-0.285714	-3.5
P06169	Pyruvate decarboxylase isozyme 1	PDC1	Energy metabolism-Fermentation	6.19	61500	25.12	13.5	4	45.45	24.5	4	37.3475	23.25	4	53.7625	31	4	40.42	23.0625	16	4	-0.578947	-209	-0.530612	-179.156	-0.786517	-389.375
P16467	Pyruvate decarboxylase isozyme 2	PDC5	Energy metabolism-Fermentation	6.43	61900	8.33	4.25	3	16.8125	8.25	4	20.51	10.25	4	23.075	10.75	4	17.1819	8.375	15	4	-0.64	-25	-0.827586	-43.5	-0.866667	-48.75
P26263	Pyruvate decarboxylase isozyme 3	PDC6	Energy metabolism-Fermentation	6.19	61500	10.2	5	3	19.125	9.75	4	20.0925	10.75	4	19.69	9.5	4	17.2769	8.75	15	4	-0.644068	-35.0312	-0.730159	-45.2812	-0.62069	-32.625
P07143	Cytochrome c1, heme protein, mitochondrial	CYT1	Energy metabolism-Oxidative phosphorylation	8.12	34000	3.59	2.75	2	10.415	6	4	7.1025	3.5	4	10.4225	5.25	4	7.8825	4.375	14	4	-0.742857	-14.2188	-0.24	-2.34375	-0.625	-10
Q00711	Succinate dehydrogenase [ubiquinone] flavoprotein subunit, mitochondrial	SDH1	Energy metabolism-Oxidative phosphorylation	7.5	70200	2.555	1.25	2	6.8675	4.5	4	6.3775	5	4	15.195	8.5	4	7.74875	4.8125	14	4	-1.13043	-9.34375	-1.2	-11.7188	-1.48718	-35.3438
P53622	Coatomer subunit alpha	COP1	Cellular trafficking	5.99	135500	2.2775	1.5	2	5.0825	4.75	4	3.6825	4.5	4	9.1075	7.5	4	5.0375	4.5625	14	4	-1.04	-10.1562	-1	-9	-1.33333	-27
Q00402	Nuclear migration protein NUM1	NUM1	Cellular trafficking	5.4	312800	3.97	4.25	4	16.2375	10.75	4	29.305	24	4	25.3225	18.75	4	18.7087	14.4375	16	4	-0.866667	-48.75	-1.39823	-278.969	-1.26087	-166.75
P39743	Reduced viability upon starvation protein 167	RVS167	Cellular trafficking	6.01	52700	6.2325	3.25	3	6.135	3.5	4	0.5025	0.5	2	0	0.25	1	3.2175	1.875	10	4	-0.0740741	-0.84375	1.46667	5.15625	1.71429	5.25
P32368	Phosphoinositide phosphatase SAC1	SAC1	Cellular trafficking	7.71	71100	1.8925	2	3	7.745	5.75	4	5.5025	4.75	4	3.7	3.25	3	4.71	3.9375	14	4	-0.967742	-14.5312	-0.814815	-9.28125	-0.47619	-3.28125
P41810	Coatomer subunit beta	SEC26	Cellular trafficking	5.64	109000	2.4175	1	2	5.6825	4	4	3.73	3	4	3.33	2	3	3.79	2.5	13	4	-1.2	-7.5	-1	-4	-0.666667	-1.5
P23292	Casein kinase I homolog 2	YCK2	Cellular trafficking	9.07	62000	11.5075	4.5	4	14.595	8.25	4	8.525	4.5	3	5.5775	4	4	10.0512	5.3125	15	4	-0.588235	-23.9062	0	0	0.117647	2.125
P60010	Actin	ACT1	Cytoskeleton	5.68	41700	16.765	8.25	4	28.1325	14	4	24.5125	13.5	4	30.235	15.25	4	24.9112	12.75	16	4	-0.516854	-63.9688	-0.482759	-57.0938	-0.595745	-82.25
P47068	Myosin tail region-interacting protein MTI1	BBC1	Cytoskeleton	5.26	128200	4.05	2.5	2	3.0975	2.5	4	0.5575	0.25	1	7.2175	4.5	4	3.73062	2.4375	11	4	0	0	1.63636	3.09375	-0.571429	-7
P39960	GTPase-activating protein BEM2/IPL2	BEM2	Cytoskeleton	8.38	245300	13.0275	6	4	12.89	9.5	4	30.74	15.25	4	22.8675	13.25	4	19.8813	11	16	4	-0.451613	-27.125	-0.870588	-98.2812	-0.753247	-69.7812
Q08732	Serine/threonine-protein kinase HRK1	HRK1	Ion homeostasis	7.31	85600	2.225	2.25	3	2.3925	1.25	3	9.135	4.5	4	5.0725	3	4	4.70625	2.75	14	4	0.571429	1.75	-0.666667	-7.59375	-0.285714	-1.96875
P38250	Increased sodium tolerance protein 2	IST2	Ion homeostasis	8.98	105800	3.8325	4	2	0	0	0	0	0.25	1	0	0	0	0.958125	1.0625	3	2	2	8	1.76471	7.96875	2	8
P26570	Serine/threonine-protein phosphatase PP-Z1	PPZ1	Ion homeostasis	8.28	77400	0.5	0.5	2	6.28	2.75	4	3.7575	3	3	11.25	5.5	4	5.44688	2.9375	13	4	-1.38462	-3.65625	-1.42857	-4.375	-1.66667	-15
P15108	ATP-dependent molecular chaperone HSC82	HSC82	Chaperons - Heat shock	4.83	80900	6.73	4	4	14.8625	10	4	6.2425	4	4	10.9525	8.5	4	9.69688	6.625	16	4	-0.857143	-42	0	0	-0.72	-28.125
Q12329	Heat shock protein 42	HSP42	Chaperons - Heat shock	5.08	42800	1.85	2.25	4	12.6875	9.75	4	6.24	4.75	4	10.2175	7	4	7.74875	5.9375	16	4	-1.25	-45	-0.714286	-8.75	-1.02703	-21.9688
P02829	ATP-dependent molecular chaperone HSP82	HSP82	Chaperons - Heat shock	4.91	81400	6.105	3.75	4	13.93	9	4	4.2525	3	4	10.445	7.25	4	8.68313	5.75	16	4	-0.823529	-33.4688	0.222222	2.53125	-0.636364	-19.25
Q00055	Glycerol-3-phosphate dehydrogenase [NAD(+)] 1	GPD1	Growth under osmotic stress	5.47	42800	4.855	2.5	4	5.6875	3.75	4	4.625	2.75	4	3.1025	1.75	3	4.5675	2.6875	15	4	-0.4	-3.90625	-0.0952381	-0.65625	0.352941	1.59375
P41911	Glycerol-3-phosphate dehydrogenase [NAD(+)] 2, mitochondrial	GPD2	Growth under osmotic stress	7.09	49400	11.1125	5	4	15.36	9.5	4	21.6875	12	4	26.525	14.25	4	18.6713	10.1875	16	4	-0.62069	-32.625	-0.823529	-59.5	-0.961039	-89.0312
P53615	Carbonic anhydrase	NCE103	Oxidative stress	7.02	24800	0	0	0	0.5125	0.25	1	2.9725	1.25	3	5.96	3.5	3	2.36125	1.25	7	3	-2	-0.03125	-2	-0.78125	-2	-6.125
P00445	Superoxide dismutase [Cu-Zn]	SOD1	Oxidative stress	6	15800	4.2375	2.5	3	3.665	5.25	4	2.4225	2.25	4	0	0.25	1	2.58125	2.5625	12	4	-0.709677	-10.6562	0.105263	0.59375	1.63636	3.09375
P39676	Flavohemoprotein	YHB1	Oxidative stress	6.28	44600	2.8925	1	2	5.4325	5.5	4	6.8075	6.5	4	13.5025	10.5	4	7.15875	5.875	14	4	-1.38462	-14.625	-1.46667	-20.625	-1.65217	-54.625
Q12123	Inactive diphosphatase DCS2	DCS2	Stress proteins-Transcription	6.64	40900	4.3275	2.75	2	8.2475	6.5	4	3.03	1.25	4	2.1525	1.5	3	4.43938	3	13	4	-0.810811	-17.3438	0.75	3	0.588235	2.65625
P11792	Serine/threonine-protein kinase SCH9	SCH9	Stress proteins-Transcription	6.1	91800	0	0	0	0	0.5	2	10.305	3.75	4	5.1675	2.25	3	3.86813	1.625	9	3	-2	-0.125	-2	-7.03125	-2	-2.53125
P06782	Carbon catabolite-derepressing protein kinase	SNF1	Stress proteins-Transcription	6.65	72000	10.455	7	4	4.26	4	4	13.1975	10.75	4	8.0425	7.75	4	8.98875	7.375	16	4	0.545455	16.5	-0.422535	-33.2812	-0.101695	-5.53125
P38993	Iron transport multicopper oxidase FET3	FET3	Stress proteins	4.78	72300	3.7775	2.25	4	8.9975	5.25	4	5.3275	3.5	4	6.775	3.75	4	6.21938	3.6875	16	4	-0.8	-11.25	-0.434783	-3.59375	-0.5	-4.5
P27472	Glycogen [starch] synthase isoform 2	GSY2	Stress proteins	6.35	80000	1.315	1.25	2	1.78	1.25	2	6.57	3.25	4	6.42	3.75	4	4.02125	2.375	12	4	0	0	-0.888889	-4.5	-1	-6.25
Q04344	Hit family protein 1	HNT1	Stress proteins	6.95	17700	3.0975	1.75	2	9.92	6.25	4	10.065	6.25	4	10.045	5.75	4	8.28187	5	14	4	-1.125	-18	-1.125	-18	-1.06667	-15
P53297	PAB1-binding protein 1	PBP1	Stress proteins	6.92	78700	10.805	7	4	20.825	10.25	4	31.8375	20.25	4	33.035	19	4	24.1256	14.125	16	4	-0.376812	-28.0312	-0.972477	-180.531	-0.923077	-156
Q00764	Alpha,alpha-trehalose-phosphate synthase [UDP-forming] 56 kDa subunit	TPS1	Stress proteins	6.09	56100	3.0675	2.5	2	4.925	3.25	4	2.1175	1.75	3	5.585	4.25	4	3.92375	2.9375	13	4	-0.26087	-2.15625	0.352941	1.59375	-0.518519	-5.90625
Q07653	Protein HBT1	HBT1	Ub-related proteins	6.38	113500	46.9625	24.25	4	40.28	18.25	4	8.4725	3.5	4	1.6975	1.25	3	24.3531	11.8125	15	4	0.282353	127.5	1.4955	288	1.80392	293
Q01477	Ubiquitin carboxyl-terminal hydrolase 3	UBP3	Ub-related proteins	7.84	101900	2.5175	1.75	2	6.3425	5	4	12.48	7	4	23.7225	11.5	4	11.2656	6.3125	14	4	-0.962963	-10.9688	-1.2	-22.9688	-1.4717	-64.5938
P32316	Acetyl-CoA hydrolase	ACH1	Other	6.79	58700	2.2625	1.5	2	1.825	1.25	3	1.87	2	4	3.9	4	4	2.46437	2.1875	13	4	0.181818	0.34375	-0.285714	-0.875	-0.909091	-6.875
P52910	Acetyl-coenzyme A synthetase 2	ACS2	Other	6.68	75400	11.0275	5.5	2	20.305	12.5	4	25.7275	13.25	4	40.815	22.5	4	24.4688	13.4375	14	4	-0.777778	-63	-0.826667	-72.6562	-1.21429	-238
P15274	AMP deaminase	AMD1	Other	6.61	93200	1.0575	0.75	2	2.0225	1.75	3	1.995	1.75	3	16.0575	10.25	4	5.28313	3.625	12	4	-0.8	-1.25	-0.8	-1.25	-1.72727	-52.25
P07991	Ornithine aminotransferase	CAR2	Other	6.95	46100	0.41	0.5	2	3.1975	3.5	4	11.19	6.5	4	12.8125	9	4	6.9025	4.875	14	4	-1.5	-6	-1.71429	-21	-1.78947	-40.375
P27614	Carboxypeptidase S	CPS1	Other	5.53	64600	3.5375	3	4	13.6825	9	4	9.6475	7.75	4	10.3075	8.75	4	9.29375	7.125	16	4	-1	-36	-0.883721	-25.5312	-0.978723	-33.7812
P23776	Glucan 1,3-beta-glucosidase I/II	EXG1	Other	4.75	51300	0	0	0	2.1	2.25	4	6.8125	4.25	4	6.2625	3.75	4	3.79375	2.5625	12	3	-2	-2.53125	-2	-9.03125	-2	-7.03125
P49095	Glycine dehydrogenase (decarboxylating), mitochondrial	GCV2	Other	7.25	114400	0	0	0	0.5375	2.25	4	0	0.25	1	7.045	5	4	1.89562	1.875	9	3	-2	-2.53125	-2	-0.03125	-2	-12.5
P11986	Inositol-3-phosphate synthase	INO1	Other	5.92	59600	4.735	4.25	2	5.99	4.75	3	1.72	2	4	6.17	4.5	4	4.65375	3.875	13	4	-0.111111	-2.25	0.72	7.03125	-0.0571429	-1.09375
P23641	Mitochondrial phosphate carrier protein	MIR1	Other	9.31	32800	6.2225	3.25	3	5.6175	5.5	4	4.2925	3.75	4	3.91	2.25	3	5.01063	3.6875	14	4	-0.514286	-9.84375	-0.142857	-1.75	0.363636	2.75
Q06178	Nicotinamide/nicotinic acid mononucleotide adenylyltransferase 1	NMA1	Other	6.9	45800	5.09	6.75	4	1.45	3	4	4.405	3	4	5.8175	5.25	4	4.19062	4.5	16	4	0.769231	18.2812	0.769231	18.2812	0.25	9
P37012	Phosphoglucomutase 2	PGM2	Other	6.62	63000	1.0875	2.25	2	6.4225	4.5	3	0	0	0	0	0	0	1.8775	1.6875	5	2	-0.666667	-7.59375	2	2.53125	2	2.53125
P05030	Plasma membrane ATPase 1	PMA1	Other	5.11	99600	23.1225	11.25	4	20.435	10.5	4	17.2025	7.75	4	17.1125	7	4	19.4681	9.125	16	4	0.0689655	8.15625	0.368421	33.25	0.465753	38.7812
P53184	Nicotinamidase	PNC1	Other	6.27	25000	14.48	7.75	2	29.285	15.75	4	15.5	10.25	4	13.665	11.25	4	18.2325	11.25	14	4	-0.680851	-94	-0.277778	-22.5	-0.368421	-33.25
P50109	Protein PSP2	PSP2	Other	8.73	65500	1.1425	1.5	2	6.5625	3.25	4	9.665	5.25	4	11.375	6.75	4	7.18625	4.1875	14	4	-0.736842	-4.15625	-1.11111	-12.6562	-1.27273	-21.6562
P09938	Ribonucleoside-diphosphate reductase small chain 1	RNR2	Other	5.25	46100	6.52	4.25	4	7.6475	4.75	4	3.9475	4.25	4	1.0575	1.5	3	4.79312	3.6875	15	4	-0.111111	-2.25	0	0	0.956522	7.90625
P39954	Adenosylhomocysteinase	SAH1	Other	6.24	49100	5.265	5.75	4	6.5575	4.25	4	7.23	5.25	4	4.4075	3.75	4	5.865	4.75	16	4	0.3	7.5	0.0909091	2.75	0.421053	9.5
P07259	Protein URA2	URA2	Other	5.83	244900	0.425	0.5	1	0.5025	1.25	3	2.185	1.5	3	4.67	5	4	1.94562	2.0625	11	4	-0.857143	-0.65625	-1	-1	-1.63636	-12.375
P0C2I4	Transposon Ty1-H Gag polyprotein	TY1A-H	Unclear	8.38	53300	10.1925	7	4	15.975	8.5	4	4.515	3.75	4	3.175	1.75	4	8.46438	5.25	16	4	-0.193548	-11.625	0.604651	17.4688	1.2	22.9688
P0C2I9	Transposon Ty1-PR1 Gag-Pol polyprotein	TY1B-PR1	Unclear	8.25	198400	17.895	10.75	4	24.1275	12.75	4	4.515	4.75	4	8.1125	5	4	13.6625	8.3125	16	4	-0.170213	-23.5	0.774194	46.5	0.730159	45.2812
Q05518	Protein PAL1	PAL1	Unknown	9.5	55000	5.2525	3.5	4	2.265	1.25	3	1.2125	0.75	2	0	0	0	2.1825	1.375	9	3	0.947368	5.34375	1.29412	5.84375	2	6.125
P39931	Protein SSP120	SSP120	Unknown	5.11	27300	4.0825	1	2	9.4825	2.5	4	12.25	4.25	4	15.035	5.25	4	10.2125	3.25	14	4	-0.857143	-2.625	-1.2381	-8.53125	-1.36	-13.2812
P43582	WW domain-containing protein WWM1	WWM1	Unknown	4.53	22600	6.265	4.75	4	9.61	5.5	4	1.9175	1.5	2	2.29	2	4	5.02062	3.4375	14	4	-0.146341	-3.84375	1.04	10.1562	0.814815	9.28125
P53326	Uncharacterized protein YGR266W	YGR266W	Unknown	6.87	81100	1.265	1.25	2	2.6425	2.75	4	2.83	2.25	4	18.825	10.25	4	6.39062	4.125	14	4	-0.75	-3	-0.571429	-1.75	-1.56522	-51.75
P38809	Uncharacterized protein YHR097C	YHR097C	Unknown	9.91	40600	7.9975	4	3	3.4825	1.75	4	6.665	4	4	2.885	1.5	4	5.2575	2.8125	15	4	0.782609	6.46875	0	0	0.909091	6.875
